# Supplementary material for: Treatment seeking behaviours, antibiotic use and relationships to multi-drug resistance: A study of urinary tract infection patients in Kenya, Tanzania and Uganda
Source: PLOS Glob Public Health. 2024 Feb 16;4(2):e0002709. doi: 10.1371/journal.pgph.0002709 (PMC10871516; doi:10.1371/journal.pgph.0002709)
Supplement: S1 Data — (XLSX) [file pgph.0002709.s016.xlsx]

## Sheet: S1_data
country	site	hospital_level_binary	utistatus	age_categorical_recoded	gender	education	delay_2weeks	uti_path_steps	Step 1 provider	Step 1 took medicine	Step 2 provider	Step 2 medicine	Step 3	AB use
Kenya	Nairobi	Higher level: 4/6	1	<25	Female	Any further/higher/tertiary qualification	delay	3+ things	Private clinic	Other AB	Private clinic	No medicine	Tried a third thing	Yes antibiotic consumption
Kenya	Nairobi	Lower level: 2/3	1		Female	None	No delay	2 things	Self-treatment	No medicine	Private clinic	No medicine	Came to this clinic today	No antibiotic consumption
Kenya	Nairobi	Higher level: 4/6	1	<25	Female	Any further/higher/tertiary qualification	No delay
Kenya	Nairobi	Higher level: 4/6	1	<25	Female	Any further/higher/tertiary qualification	No delay	2 things
Kenya	Nairobi	Higher level: 4/6	0	25-34	Male	Secondry/high school	No delay	2 things	Came to this clinic today
Kenya	Nairobi	Lower level: 2/3	0	25-34	Female	Any further/higher/tertiary qualification	No delay	1 thing	Private clinic	No medicine	Came to this clinic today			No antibiotic consumption
Kenya	Nairobi	Lower level: 2/3	0	<25	Female	Secondry/high school	delay	2 things	Drug shop or Pharmacy	No medicine	Drug shop or Pharmacy	No medicine	Came to this clinic today	No antibiotic consumption
Kenya	Nairobi	Lower level: 2/3	1	25-34	Female	None	delay	2 things
Kenya	Nairobi	Lower level: 2/3	0	25-34	Female	Any further/higher/tertiary qualification	delay	2 things
Kenya	Nairobi	Higher level: 4/6	1	<25	Female	Any further/higher/tertiary qualification	No delay	2 things
Kenya	Nairobi	Higher level: 4/6	1	<25	Female	Secondry/high school	No delay	2 things
Kenya	Nairobi	Lower level: 2/3	1	<25	Female	Secondry/high school	delay	2 things	Government clinic	No medicine	Government clinic	No medicine	Came to this clinic today	No antibiotic consumption
Kenya	Nairobi	Higher level: 4/6	0	<25	Female	Any further/higher/tertiary qualification	delay	3+ things	Private clinic	AB suitable for UTI	Government clinic	AB suitable for UTI	Tried a third thing	Yes antibiotic consumption
Kenya	Nairobi	Lower level: 2/3	1	25-34	Female	Secondry/high school	No delay	1 thing	Drug shop or Pharmacy	No medicine	Came to this clinic today			No antibiotic consumption
Kenya	Nairobi	Higher level: 4/6	0	25-34	Female	Secondry/high school	No delay	2 things	Came to this clinic today
Kenya	Nairobi	Lower level: 2/3	0	25-34	Female	Secondry/high school	delay	3+ things	Private clinic	AB suitable for UTI	Private clinic	AB suitable for UTI	Tried a third thing	Yes antibiotic consumption
Kenya	Nairobi	Lower level: 2/3	0	25-34	Female	Secondry/high school	No delay	2 things
Kenya	Nairobi	Lower level: 2/3	0		Male	Secondry/high school	No delay	2 things	Drug shop or Pharmacy	Other medicine	Government clinic	AB suitable for UTI	Came to this clinic today	Yes antibiotic consumption
Kenya	Nairobi	Lower level: 2/3	0	25-34	Female	Primary	delay
Kenya	Nairobi	Lower level: 2/3	0	35-44	Male	Secondry/high school	delay	2 things	Drug shop or Pharmacy	No medicine	Private clinic	No medicine	Came to this clinic today	No antibiotic consumption
Kenya	Nairobi	Lower level: 2/3	0	<25	Female	Secondry/high school	delay
Kenya	Nairobi	Lower level: 2/3	1	45-54	Female	Secondry/high school	No delay	Straight to clinic	Came to this clinic today
Kenya	Nairobi	Lower level: 2/3	0	25-34	Male	Any further/higher/tertiary qualification	delay	2 things
Kenya	Nairobi	Lower level: 2/3	0	25-34	Female	Primary	delay
Kenya	Nairobi	Lower level: 2/3	0	25-34	Female	Secondry/high school	delay	1 thing	Self-treatment	No medicine	Came to this clinic today			No antibiotic consumption
Kenya	Nairobi	Lower level: 2/3	0	25-34	Female	Primary	No delay	2 things	Drug shop or Pharmacy	No medicine	Came to this clinic today			No antibiotic consumption
Kenya	Nairobi	Lower level: 2/3	1	<25	Female	Secondry/high school	delay	2 things
Kenya	Nairobi	Lower level: 2/3	0	35-44	Female	Primary	delay	2 things	Government clinic	No medicine	Government clinic	No medicine	Came to this clinic today	No antibiotic consumption
Kenya	Nairobi	Lower level: 2/3	0	25-34	Male	Secondry/high school	delay	Straight to clinic	Came to this clinic today
Kenya	Nairobi	Lower level: 2/3	0	25-34	Female	Primary	delay	Straight to clinic	Came to this clinic today
Kenya	Nairobi	Lower level: 2/3	0	25-34	Male		No delay	2 things	Drug shop or Pharmacy	No medicine	Private clinic	No medicine	Came to this clinic today	No antibiotic consumption
Kenya	Nairobi	Lower level: 2/3	1	25-34	Female	Secondry/high school	No delay	Straight to clinic	Came to this clinic today
Kenya	Nairobi	Lower level: 2/3	1	25-34	Female	Any further/higher/tertiary qualification	No delay	1 thing	Self-treatment	No medicine	Came to this clinic today			No antibiotic consumption
Kenya	Nairobi	Lower level: 2/3	1	<25	Female	Primary	No delay	Straight to clinic	Came to this clinic today
Kenya	Nairobi	Lower level: 2/3	0	<25	Female	Secondry/high school	No delay
Kenya	Nairobi	Lower level: 2/3	0	25-34	Male	Secondry/high school	No delay	2 things	Came to this clinic today
Kenya	Nairobi	Higher level: 4/6	0	25-34	Female	Secondry/high school	delay	Straight to clinic	Came to this clinic today
Kenya	Nairobi	Lower level: 2/3	1	55-64	Female	Primary	No delay	1 thing	Self-treatment	No medicine	Came to this clinic today			No antibiotic consumption
Kenya	Nairobi	Higher level: 4/6	1	45-54	Female	Primary	No delay
Kenya	Nairobi	Lower level: 2/3	0		Female	Secondry/high school	No delay	2 things	Drug shop or Pharmacy	No medicine	Came to this clinic today			No antibiotic consumption
Kenya	Nairobi	Higher level: 4/6	0	<25	Female	Any further/higher/tertiary qualification	delay	2 things
Kenya	Nairobi	Higher level: 4/6	0	<25	Male	Any further/higher/tertiary qualification	delay	2 things
Kenya	Nairobi	Lower level: 2/3	1	25-34	Female	Primary	delay
Kenya	Nairobi	Lower level: 2/3	1	25-34	Female	Primary	delay
Kenya	Nairobi	Higher level: 4/6	0	25-34	Male	Any further/higher/tertiary qualification	delay
Kenya	Nairobi	Lower level: 2/3	1	25-34	Female	Secondry/high school	No delay
Kenya	Nairobi	Lower level: 2/3	0	25-34	Female	Primary	delay
Kenya	Nairobi	Lower level: 2/3	1	<25	Female	Secondry/high school	No delay	Straight to clinic	Came to this clinic today
Kenya	Nairobi	Higher level: 4/6	0	35-44	Female	Primary	No delay	2 things
Kenya	Nairobi	Lower level: 2/3	0	35-44	Male	Secondry/high school	delay	2 things
Kenya	Nairobi	Lower level: 2/3	1	25-34	Female	Primary	delay	2 things
Kenya	Nairobi	Lower level: 2/3	0	35-44	Female	Secondry/high school	delay
Kenya	Nairobi	Lower level: 2/3	1	25-34	Male	Any further/higher/tertiary qualification	No delay	Straight to clinic	Came to this clinic today
Kenya	Nairobi	Lower level: 2/3	1	<25	Female	Secondry/high school	No delay	Straight to clinic	Came to this clinic today
Kenya	Nairobi	Lower level: 2/3	0	<25	Female	Primary	No delay
Kenya	Nairobi	Lower level: 2/3	0	25-34	Male	Primary	No delay	2 things	Came to this clinic today
Kenya	Nairobi	Lower level: 2/3	0	25-34	Female	Any further/higher/tertiary qualification	No delay	1 thing	Private clinic	No medicine	Came to this clinic today			No antibiotic consumption
Kenya	Nairobi	Lower level: 2/3	1	25-34	Female	Secondry/high school	delay	Straight to clinic	Came to this clinic today
Kenya	Nairobi	Lower level: 2/3	0	<25	Female	Primary	No delay	2 things	Came to this clinic today
Kenya	Nairobi	Lower level: 2/3	0	25-34	Female	Primary	No delay	2 things	Came to this clinic today
Kenya	Nairobi	Lower level: 2/3	1	25-34	Female	None	delay	Straight to clinic	Came to this clinic today
Kenya	Nairobi	Lower level: 2/3	1	25-34	Female	Secondry/high school	No delay	1 thing	Drug shop or Pharmacy	No medicine	Came to this clinic today			No antibiotic consumption
Kenya	Nairobi	Lower level: 2/3	1	25-34	Female	Primary	No delay	Straight to clinic	Came to this clinic today
Kenya	Nairobi	Lower level: 2/3	1	25-34	Female	Primary	delay
Kenya	Nairobi	Lower level: 2/3	1	35-44	Female	Primary	delay	Straight to clinic	Came to this clinic today
Kenya	Nairobi	Lower level: 2/3	1	25-34	Female	Primary	No delay	Straight to clinic	Came to this clinic today
Kenya	Nairobi	Lower level: 2/3	1	<25	Female	Secondry/high school	delay
Kenya	Nairobi	Lower level: 2/3	0	<25	Female	Any further/higher/tertiary qualification	delay	2 things	Came to this clinic today
Kenya	Nairobi	Lower level: 2/3	1	25-34	Female	Any further/higher/tertiary qualification	delay
Kenya	Nairobi	Lower level: 2/3	0	25-34	Female	None	No delay	2 things
Kenya	Nairobi	Lower level: 2/3	0	35-44	Female	Primary	delay
Kenya	Nairobi	Lower level: 2/3	0	<25	Male	Any further/higher/tertiary qualification	No delay
Kenya	Nairobi	Lower level: 2/3	0	25-34	Male	Secondry/high school	delay	2 things
Kenya	Nairobi	Lower level: 2/3	0	25-34	Female	Any further/higher/tertiary qualification	No delay
Kenya	Nairobi	Lower level: 2/3	1	25-34	Female	Secondry/high school	No delay	2 things	Drug shop or Pharmacy	Other medicine	Came to this clinic today			No antibiotic consumption
Kenya	Nairobi	Lower level: 2/3	0	25-34	Female	Secondry/high school	No delay	2 things
Kenya	Nairobi	Lower level: 2/3	0	25-34	Female	Primary	No delay
Kenya	Nairobi	Lower level: 2/3	0	35-44	Female	Secondry/high school	No delay	2 things	Private clinic	No medicine	Private clinic	No medicine	Came to this clinic today	No antibiotic consumption
Kenya	Nairobi	Lower level: 2/3	1	<25	Female	Secondry/high school	delay	2 things
Kenya	Nairobi	Lower level: 2/3	1	25-34	Female	Any further/higher/tertiary qualification	delay	2 things
Kenya	Nairobi	Lower level: 2/3	0		Female	Secondry/high school	No delay	2 things
Kenya	Nairobi	Lower level: 2/3	0	<25	Female	Primary	No delay	2 things	Drug shop or Pharmacy	No medicine	Drug shop or Pharmacy	No medicine	Came to this clinic today	No antibiotic consumption
Kenya	Nairobi	Lower level: 2/3	0	25-34	Female	Secondry/high school	delay	2 things
Kenya	Nairobi	Higher level: 4/6	0	<25	Female	Secondry/high school	No delay	2 things	Private clinic	No medicine	Government clinic	No medicine	Came to this clinic today	No antibiotic consumption
Kenya	Nairobi	Higher level: 4/6	1	25-34	Male	Any further/higher/tertiary qualification	No delay	2 things
Kenya	Nairobi	Higher level: 4/6	1	25-34	Female	Any further/higher/tertiary qualification	delay	2 things
Kenya	Nairobi	Lower level: 2/3	0	25-34	Female	Any further/higher/tertiary qualification	No delay	2 things	Came to this clinic today
Kenya	Nairobi	Lower level: 2/3	0	25-34	Male	Secondry/high school	No delay	2 things	Drug shop or Pharmacy	No medicine	Came to this clinic today			No antibiotic consumption
Kenya	Nairobi	Lower level: 2/3	0	25-34	Male	Secondry/high school	delay	2 things
Kenya	Nairobi	Lower level: 2/3	0	25-34	Male	Secondry/high school	No delay	2 things
Kenya	Nairobi	Lower level: 2/3	0	25-34	Male	Secondry/high school	No delay
Kenya	Nairobi	Lower level: 2/3	0	<25	Female	Secondry/high school	No delay
Kenya	Nairobi	Lower level: 2/3	0	25-34	Female	Any further/higher/tertiary qualification	delay	2 things
Kenya	Nairobi	Lower level: 2/3	0	25-34	Male	Any further/higher/tertiary qualification	No delay	2 things
Kenya	Nairobi	Lower level: 2/3	0	35-44	Male	Primary	No delay	2 things
Kenya	Nairobi	Lower level: 2/3	1	<25	Female	Any further/higher/tertiary qualification	delay	2 things	Government clinic	No medicine	Self-treatment	No medicine	Came to this clinic today	No antibiotic consumption
Kenya	Nairobi	Lower level: 2/3	0	25-34	Male	Any further/higher/tertiary qualification	delay	2 things
Kenya	Nairobi	Lower level: 2/3	0	45-54	Male	Primary	No delay	2 things
Kenya	Nairobi	Lower level: 2/3	0	35-44	Female	Secondry/high school	No delay	1 thing	Government clinic	Other medicine	Came to this clinic today			No antibiotic consumption
Kenya	Nairobi	Lower level: 2/3	0	25-34	Female	Primary	No delay
Kenya	Nairobi	Lower level: 2/3	0	25-34	Male	Any further/higher/tertiary qualification	No delay	2 things	Came to this clinic today
Kenya	Nairobi	Lower level: 2/3	1	25-34	Female	Secondry/high school	No delay	2 things	Drug shop or Pharmacy	No medicine	Came to this clinic today			No antibiotic consumption
Kenya	Nairobi	Lower level: 2/3	1	<25	Female	Secondry/high school	No delay	2 things
Kenya	Nairobi	Lower level: 2/3	1	45-54	Female	None	No delay	2 things
Kenya	Nairobi	Lower level: 2/3	0	35-44	Male	None	No delay	2 things
Kenya	Nairobi	Lower level: 2/3	0	25-34	Female	Primary	delay	2 things
Kenya	Nairobi	Lower level: 2/3	0	<25	Female	Secondry/high school	No delay
Kenya	Nairobi	Lower level: 2/3	0	25-34	Male	Secondry/high school	No delay	2 things	Private clinic	No medicine	Private clinic	No medicine	Came to this clinic today	No antibiotic consumption
Kenya	Nairobi	Lower level: 2/3	1	25-34	Female	Secondry/high school	delay
Kenya	Nairobi	Lower level: 2/3	0	<25	Female	Secondry/high school	delay	2 things
Kenya	Nairobi	Lower level: 2/3	0	25-34	Female	Secondry/high school	No delay
Kenya	Nairobi	Higher level: 4/6	0	35-44	Female	Secondry/high school	No delay	2 things
Kenya	Nairobi	Lower level: 2/3	1	<25	Female	Secondry/high school	delay	2 things
Kenya	Nairobi	Lower level: 2/3	0	35-44	Male	Primary	delay	Straight to clinic	Came to this clinic today
Kenya	Nairobi	Lower level: 2/3	0	25-34	Female	Any further/higher/tertiary qualification	delay	2 things	Private clinic	No medicine	Private clinic	No medicine	Came to this clinic today	No antibiotic consumption
Kenya	Nairobi	Lower level: 2/3	0	25-34	Female	Primary	No delay	2 things
Kenya	Nairobi	Lower level: 2/3	0	25-34	Female	Any further/higher/tertiary qualification	No delay
Kenya	Nairobi	Lower level: 2/3	1	35-44	Female	Primary	No delay	Straight to clinic	Came to this clinic today
Kenya	Nairobi	Lower level: 2/3	0	25-34	Male	Secondry/high school	No delay	1 thing	Government clinic	No medicine	Came to this clinic today			No antibiotic consumption
Kenya	Nairobi	Lower level: 2/3	1	35-44	Female	Secondry/high school	No delay	1 thing	Government clinic	No medicine	Came to this clinic today			No antibiotic consumption
Kenya	Nairobi	Lower level: 2/3	0	25-34	Female	Primary	delay	2 things
Kenya	Nairobi	Lower level: 2/3	0	<25	Female	Any further/higher/tertiary qualification	delay	2 things
Kenya	Nairobi	Lower level: 2/3	1	25-34	Female	Secondry/high school	delay	2 things	Private clinic	No medicine	Private clinic	No medicine	Came to this clinic today	No antibiotic consumption
Kenya	Nairobi	Lower level: 2/3	1		Male	Primary	delay	2 things
Kenya	Nairobi	Lower level: 2/3	1	25-34	Female	Primary	delay	2 things
Kenya	Nairobi	Lower level: 2/3	0	<25	Female	Secondry/high school	No delay
Kenya	Nairobi	Higher level: 4/6	0	25-34	Male	Primary	No delay	2 things	Came to this clinic today
Kenya	Nairobi	Higher level: 4/6	0	25-34	Female	Primary	No delay	2 things
Kenya	Nairobi	Higher level: 4/6	1	25-34	Female	Primary	No delay	2 things	Drug shop or Pharmacy	AB suitable for UTI	Government clinic	AB suitable for UTI	Came to this clinic today	Yes antibiotic consumption
Kenya	Nairobi	Lower level: 2/3	1	<25	Female	Any further/higher/tertiary qualification	delay	2 things
Kenya	Nairobi	Lower level: 2/3	0	25-34	Female	Secondry/high school	No delay
Kenya	Nairobi	Higher level: 4/6	0	25-34	Female	Any further/higher/tertiary qualification		2 things	Came to this clinic today
Kenya	Nairobi	Higher level: 4/6	0	25-34	Female	Secondry/high school	No delay	2 things	Self-treatment	No medicine	Government clinic	AB suitable for UTI	Came to this clinic today	Yes antibiotic consumption
Kenya	Nairobi	Lower level: 2/3	0	<25	Female	Secondry/high school	delay	2 things
Kenya	Nairobi	Lower level: 2/3	1	35-44	Female	Primary	No delay	2 things
Kenya	Nairobi	Lower level: 2/3	0	25-34	Male	Any further/higher/tertiary qualification	No delay	2 things	Private clinic	No medicine	Private clinic	AB suitable for UTI	Came to this clinic today	Yes antibiotic consumption
Kenya	Nairobi	Lower level: 2/3	1	25-34	Female	Secondry/high school	No delay	2 things	Government clinic	Other AB	Came to this clinic today			Yes antibiotic consumption
Kenya	Nairobi	Lower level: 2/3	1	<25	Female	Secondry/high school	delay	2 things
Kenya	Nairobi	Lower level: 2/3	0	<25	Male	Secondry/high school	No delay	2 things
Kenya	Nairobi	Lower level: 2/3	1	25-34	Female	Secondry/high school	No delay	2 things
Kenya	Nairobi	Lower level: 2/3	0	<25	Female	Secondry/high school	No delay	2 things
Kenya	Nairobi	Lower level: 2/3	1	35-44	Female	Primary	delay
Kenya	Nairobi	Lower level: 2/3	0	<25	Female	Any further/higher/tertiary qualification	No delay
Kenya	Nairobi	Lower level: 2/3	0	25-34	Female	Secondry/high school	delay	2 things
Kenya	Nairobi	Lower level: 2/3	1	<25	Female	Secondry/high school	delay	2 things
Kenya	Nairobi	Lower level: 2/3	0	<25	Female	Primary	delay	2 things
Kenya	Nairobi	Lower level: 2/3	0	25-34	Female	Primary	No delay	2 things	Came to this clinic today
Kenya	Nairobi	Lower level: 2/3	0	45-54	Male	Secondry/high school	delay	2 things	Self-treatment	No medicine	Came to this clinic today			No antibiotic consumption
Kenya	Nairobi	Lower level: 2/3	0	25-34	Female	Secondry/high school	delay	2 things	Came to this clinic today
Kenya	Nairobi	Lower level: 2/3	1	45-54	Male	Secondry/high school	delay	2 things
Kenya	Nairobi	Lower level: 2/3	1	35-44	Female	Secondry/high school	delay	2 things	Drug shop or Pharmacy	AB suitable for UTI	Government clinic	AB suitable for UTI	Came to this clinic today	Yes antibiotic consumption
Kenya	Nairobi	Lower level: 2/3	1	<25	Female	Primary	No delay	2 things
Kenya	Nairobi	Lower level: 2/3	0	35-44	Male	Secondry/high school	No delay	2 things
Kenya	Nairobi	Lower level: 2/3	0	25-34	Female	Secondry/high school	No delay	2 things
Kenya	Nairobi	Lower level: 2/3	1	35-44	Female	Any further/higher/tertiary qualification	No delay	2 things	Drug shop or Pharmacy	AB suitable for UTI	Drug shop or Pharmacy	No medicine	Came to this clinic today	Yes antibiotic consumption
Kenya	Nairobi	Lower level: 2/3	0	25-34	Male	Any further/higher/tertiary qualification	delay
Kenya	Nairobi	Lower level: 2/3	1	25-34	Female	None	delay
Kenya	Nairobi	Lower level: 2/3	0	25-34	Female	None	No delay	2 things
Kenya	Nairobi	Lower level: 2/3	0	35-44	Female	Primary	No delay
Kenya	Nairobi	Lower level: 2/3	0	<25	Female	None	delay
Kenya	Nairobi	Lower level: 2/3	1	25-34	Male	Any further/higher/tertiary qualification	delay	2 things	Private clinic	No medicine	Came to this clinic today			No antibiotic consumption
Kenya	Nairobi	Lower level: 2/3	1	<25	Female	Secondry/high school	No delay	2 things
Kenya	Nairobi	Lower level: 2/3	0	35-44	Female	Secondry/high school	No delay	2 things	Private clinic	No medicine	Self-treatment	No medicine	Came to this clinic today	No antibiotic consumption
Kenya	Nairobi	Lower level: 2/3	0	<25	Female	Secondry/high school	No delay	2 things
Kenya	Nairobi	Lower level: 2/3	0	25-34	Female	Any further/higher/tertiary qualification	delay	2 things	Self-treatment	No medicine	Private clinic	No medicine	Came to this clinic today	No antibiotic consumption
Kenya	Nairobi	Lower level: 2/3	0	<25	Male	Any further/higher/tertiary qualification	No delay	2 things
Kenya	Nairobi	Lower level: 2/3	0	35-44	Female	Secondry/high school	delay	2 things	Came to this clinic today
Kenya	Nairobi	Lower level: 2/3	1	<25	Female	Secondry/high school	delay	1 thing	Drug shop or Pharmacy	No medicine	Came to this clinic today			No antibiotic consumption
Kenya	Nairobi	Lower level: 2/3	0	25-34	Female	Any further/higher/tertiary qualification	delay	2 things
Kenya	Nairobi	Lower level: 2/3	0	<25	Male	Secondry/high school	No delay	2 things
Kenya	Nairobi	Lower level: 2/3	0	25-34	Female	Any further/higher/tertiary qualification	delay	2 things
Kenya	Nairobi	Lower level: 2/3	1	25-34	Female	Any further/higher/tertiary qualification	delay	2 things	Private clinic	No medicine	Came to this clinic today			No antibiotic consumption
Kenya	Nairobi	Lower level: 2/3	0	25-34	Female	Primary	delay
Kenya	Nairobi	Lower level: 2/3	0	<25	Female	Any further/higher/tertiary qualification	No delay	2 things
Kenya	Nairobi	Lower level: 2/3	0	<25	Female	Secondry/high school	delay
Kenya	Nairobi	Lower level: 2/3	0	35-44	Female	Secondry/high school	delay	2 things
Kenya	Nairobi	Lower level: 2/3	1	25-34	Female	Primary	No delay
Kenya	Nairobi	Lower level: 2/3	0	<25	Female	Secondry/high school	delay	2 things
Kenya	Nairobi	Lower level: 2/3	0	25-34	Female	Any further/higher/tertiary qualification	No delay	2 things
Kenya	Nairobi	Lower level: 2/3	0	25-34	Female	Secondry/high school	delay	2 things
Kenya	Nairobi	Lower level: 2/3	0	35-44	Female	Primary	No delay	2 things	Private clinic	No medicine	Drug shop or Pharmacy	No medicine	Came to this clinic today	No antibiotic consumption
Kenya	Nairobi	Lower level: 2/3	0	35-44	Female	Any further/higher/tertiary qualification	No delay	2 things	Came to this clinic today
Kenya	Nairobi	Lower level: 2/3	0	25-34	Male	Secondry/high school	No delay	1 thing	Self-treatment	No medicine	Came to this clinic today			No antibiotic consumption
Kenya	Nairobi	Lower level: 2/3	1	25-34	Male	Secondry/high school	delay	2 things
Kenya	Nairobi	Lower level: 2/3	0	25-34	Female	Secondry/high school	No delay	2 things	Came to this clinic today
Kenya	Nairobi	Lower level: 2/3	1	35-44	Female	Secondry/high school	delay	Straight to clinic	Came to this clinic today
Kenya	Nairobi	Higher level: 4/6	0	35-44	Female	Secondry/high school	No delay	2 things
Kenya	Nairobi	Lower level: 2/3	1	25-34	Female	Primary	No delay	Straight to clinic	Came to this clinic today
Kenya	Nairobi	Lower level: 2/3	0	<25	Female	Secondry/high school	No delay	Straight to clinic	Came to this clinic today
Kenya	Nairobi	Lower level: 2/3	1	25-34	Female	Secondry/high school	No delay	Straight to clinic	Came to this clinic today
Kenya	Nairobi	Lower level: 2/3	0	35-44	Female	Secondry/high school	No delay	Straight to clinic	Came to this clinic today
Kenya	Nairobi	Lower level: 2/3	0	35-44	Female	Primary	No delay
Kenya	Nairobi	Lower level: 2/3	0	35-44	Female	Primary	delay	2 things
Kenya	Nairobi	Lower level: 2/3	0	45-54	Male	Primary	delay	2 things
Kenya	Nairobi	Higher level: 4/6	1	25-34	Female	Any further/higher/tertiary qualification	delay
Kenya	Nairobi	Lower level: 2/3	1	25-34	Female	Any further/higher/tertiary qualification	delay	2 things
Kenya	Nairobi	Higher level: 4/6	1	25-34	Male	Any further/higher/tertiary qualification			Came to this clinic today
Kenya	Nairobi	Lower level: 2/3	0	25-34	Female	Secondry/high school	No delay	2 things	Came to this clinic today
Kenya	Nairobi	Lower level: 2/3	0	35-44	Female	Secondry/high school	No delay
Kenya	Nairobi	Lower level: 2/3	1	35-44	Female	Primary	delay
Kenya	Nairobi	Lower level: 2/3	1	25-34	Female	Secondry/high school	delay	2 things
Kenya	Nairobi	Lower level: 2/3	0	35-44	Female	Primary	delay	2 things
Kenya	Nairobi	Lower level: 2/3	0	25-34	Female	Primary	No delay	2 things
Kenya	Nairobi	Lower level: 2/3	0	35-44	Female	Primary	No delay
Kenya	Nairobi	Lower level: 2/3	0	25-34	Female	Secondry/high school	delay	2 things
Kenya	Nairobi	Lower level: 2/3	1	25-34	Female	Secondry/high school	delay	2 things
Kenya	Nairobi	Lower level: 2/3	0	25-34	Female	Secondry/high school	delay	2 things
Kenya	Nairobi	Lower level: 2/3	0	25-34	Male	Secondry/high school	delay	2 things
Kenya	Nairobi	Lower level: 2/3	0	25-34	Male	Any further/higher/tertiary qualification	delay
Kenya	Nairobi	Lower level: 2/3	1	<25	Female	Primary	No delay
Kenya	Nairobi	Lower level: 2/3	0	25-34	Female	Secondry/high school	delay
Kenya	Nairobi	Lower level: 2/3	0	55-64	Female	Any further/higher/tertiary qualification	No delay	2 things	Came to this clinic today
Kenya	Nairobi	Lower level: 2/3	1	45-54	Female	Primary	delay	Straight to clinic	Came to this clinic today
Kenya	Nairobi	Lower level: 2/3	0	25-34	Female	Secondry/high school	No delay	1 thing	Self-treatment	No medicine	Came to this clinic today			No antibiotic consumption
Kenya	Nairobi	Lower level: 2/3	0	25-34	Female	Any further/higher/tertiary qualification	No delay	1 thing	Government clinic	No medicine	Came to this clinic today			No antibiotic consumption
Kenya	Nairobi	Lower level: 2/3	0	35-44	Female	Primary	No delay	2 things	Came to this clinic today
Kenya	Nairobi	Lower level: 2/3	1	<25	Female	Primary	No delay	2 things
Kenya	Nairobi	Lower level: 2/3	1	45-54	Female	Secondry/high school	delay
Kenya	Nairobi	Lower level: 2/3	1	25-34	Male	Secondry/high school	No delay	2 things	Private clinic	No medicine	Self-treatment	No medicine	Came to this clinic today	No antibiotic consumption
Kenya	Nairobi	Lower level: 2/3	0	45-54	Male	Secondry/high school	No delay	2 things	Private clinic	No medicine	Private clinic	No medicine	Came to this clinic today	No antibiotic consumption
Kenya	Nairobi	Lower level: 2/3	0	25-34	Male	Secondry/high school	No delay	1 thing	Government clinic	No medicine	Came to this clinic today			No antibiotic consumption
Kenya	Nairobi	Higher level: 4/6	0	25-34	Male	Secondry/high school	delay	Straight to clinic	Came to this clinic today
Kenya	Nairobi	Higher level: 4/6	0	<25	Female	Any further/higher/tertiary qualification	No delay	Straight to clinic	Came to this clinic today
Kenya	Nairobi	Lower level: 2/3	1	25-34	Female	Secondry/high school	delay	Straight to clinic	Came to this clinic today
Kenya	Nairobi	Higher level: 4/6	0	25-34	Female	Secondry/high school	No delay	2 things	Came to this clinic today
Kenya	Nairobi	Lower level: 2/3	0	25-34	Female	Secondry/high school	No delay	Straight to clinic	Came to this clinic today
Kenya	Nairobi	Lower level: 2/3	1	<25	Female	Secondry/high school	No delay	Straight to clinic	Came to this clinic today
Kenya	Nairobi	Lower level: 2/3	1	25-34	Female	Secondry/high school	No delay	1 thing	Government clinic	AB suitable for UTI	Came to this clinic today			Yes antibiotic consumption
Kenya	Nairobi	Lower level: 2/3	1	25-34	Female	Primary	delay	1 thing	Government clinic	Other AB	Came to this clinic today			Yes antibiotic consumption
Kenya	Nairobi	Lower level: 2/3	0	<25	Female	Secondry/high school	No delay	2 things	Came to this clinic today
Kenya	Nairobi	Lower level: 2/3	1	25-34	Female	Primary	No delay	Straight to clinic	Came to this clinic today
Kenya	Nairobi	Lower level: 2/3	0	<25	Female	Secondry/high school	No delay	2 things	Came to this clinic today
Kenya	Nairobi	Lower level: 2/3	1	35-44	Male	Secondry/high school	No delay	1 thing	Private clinic	No medicine	Came to this clinic today			No antibiotic consumption
Kenya	Nairobi	Lower level: 2/3	1	25-34	Female	Secondry/high school	No delay	1 thing	Private clinic	No medicine	Came to this clinic today			No antibiotic consumption
Kenya	Nairobi	Lower level: 2/3	0	<25	Female	Secondry/high school	No delay	1 thing	Private clinic	No medicine	Came to this clinic today			No antibiotic consumption
Kenya	Nairobi	Lower level: 2/3	1	<25	Female	Primary	No delay	2 things	Drug shop or Pharmacy	No medicine	Private clinic	No medicine	Came to this clinic today	No antibiotic consumption
Kenya	Nairobi	Lower level: 2/3	0	35-44	Male	Secondry/high school	No delay	2 things	Came to this clinic today
Kenya	Nairobi	Lower level: 2/3	1	<25	Female	Secondry/high school	No delay	1 thing	Private clinic	No medicine	Came to this clinic today			No antibiotic consumption
Kenya	Nairobi	Lower level: 2/3	1	35-44	Female	Primary	delay	2 things	Private clinic	No medicine	Drug shop or Pharmacy	No medicine	Came to this clinic today	No antibiotic consumption
Kenya	Nairobi	Lower level: 2/3	1	25-34	Female	Secondry/high school	No delay	Straight to clinic	Came to this clinic today
Kenya	Nairobi	Lower level: 2/3	1	25-34	Female	Primary	delay	Straight to clinic	Came to this clinic today
Kenya	Nairobi	Lower level: 2/3	1	<25	Female	Secondry/high school	No delay	Straight to clinic	Came to this clinic today
Kenya	Nairobi	Higher level: 4/6	0	25-34	Male	Any further/higher/tertiary qualification	No delay	3+ things	Private clinic	Other medicine	Private clinic	AB suitable for UTI	Tried a third thing	Yes antibiotic consumption
Kenya	Nairobi	Lower level: 2/3	0	<25	Female	Secondry/high school	delay	Straight to clinic	Came to this clinic today
Kenya	Nairobi	Lower level: 2/3	1	25-34	Female	Secondry/high school	No delay	1 thing	Private clinic	No medicine	Came to this clinic today			No antibiotic consumption
Kenya	Nairobi	Lower level: 2/3	1	25-34	Female	Primary	No delay	3+ things	Private clinic	No medicine	Private clinic	No medicine	Tried a third thing	No antibiotic consumption
Kenya	Nairobi	Lower level: 2/3	1	25-34	Female	Secondry/high school	delay	1 thing	Drug shop or Pharmacy	No medicine	Came to this clinic today			No antibiotic consumption
Kenya	Nairobi	Lower level: 2/3	1	25-34	Female	Primary	delay	Straight to clinic	Came to this clinic today
Kenya	Nairobi	Lower level: 2/3	0	35-44	Female	Secondry/high school	No delay	2 things	Drug shop or Pharmacy	No medicine	Government clinic	No medicine	Came to this clinic today	No antibiotic consumption
Kenya	Nairobi	Lower level: 2/3	0	<25	Female	Any further/higher/tertiary qualification	No delay	2 things	Came to this clinic today
Kenya	Nairobi	Lower level: 2/3	1	25-34	Female	Primary	No delay	2 things	Government clinic	No medicine	Came to this clinic today			No antibiotic consumption
Kenya	Nairobi	Lower level: 2/3	1	<25	Female	Secondry/high school	No delay	Straight to clinic	Came to this clinic today
Kenya	Nairobi	Lower level: 2/3	0	<25	Female	Secondry/high school	No delay	2 things	Came to this clinic today
Kenya	Nairobi	Lower level: 2/3	1	25-34	Female	None	No delay	Straight to clinic	Came to this clinic today
Kenya	Nairobi	Lower level: 2/3	0	<25	Female	Secondry/high school	delay	2 things	Came to this clinic today
Kenya	Nairobi	Lower level: 2/3	1	25-34	Female	Secondry/high school	No delay	Straight to clinic	Came to this clinic today
Kenya	Nairobi	Higher level: 4/6	0	25-34	Female	Any further/higher/tertiary qualification	No delay	2 things	Private clinic	No medicine	Private clinic	No medicine	Came to this clinic today	No antibiotic consumption
Kenya	Nairobi	Lower level: 2/3	1	<25	Female	Secondry/high school	delay	Straight to clinic	Came to this clinic today
Kenya	Nairobi	Lower level: 2/3	0	25-34	Female	Secondry/high school	No delay	2 things	Came to this clinic today
Kenya	Nairobi	Higher level: 4/6	1	<25	Female	Primary	No delay	Straight to clinic	Came to this clinic today
Kenya	Nairobi	Higher level: 4/6	1	25-34	Male	Secondry/high school	No delay	Straight to clinic	Came to this clinic today
Kenya	Nairobi	Lower level: 2/3	1	25-34	Female	Any further/higher/tertiary qualification	No delay	1 thing	Drug shop or Pharmacy	No medicine	Came to this clinic today			No antibiotic consumption
Kenya	Nairobi	Higher level: 4/6	1	25-34	Male	Secondry/high school	delay	Straight to clinic	Came to this clinic today
Kenya	Nairobi	Lower level: 2/3	1	25-34	Female	Secondry/high school	No delay	1 thing	Government clinic	No medicine	Came to this clinic today			No antibiotic consumption
Kenya	Nairobi	Higher level: 4/6	0	35-44	Male	Any further/higher/tertiary qualification	No delay	2 things	Private clinic	No medicine	Private clinic	No medicine	Came to this clinic today	No antibiotic consumption
Kenya	Nairobi	Higher level: 4/6	0	45-54	Male	Secondry/high school	delay	2 things	Came to this clinic today
Kenya	Nairobi	Higher level: 4/6	1	35-44	Female	Secondry/high school	delay	Straight to clinic	Came to this clinic today
Kenya	Nairobi	Lower level: 2/3	1	25-34	Female	Primary	No delay	Straight to clinic	Came to this clinic today
Kenya	Nairobi	Lower level: 2/3	0	<25	Female	Secondry/high school	No delay	Straight to clinic	Came to this clinic today
Kenya	Nairobi	Lower level: 2/3	1	35-44	Female	Primary	No delay	Straight to clinic	Came to this clinic today
Kenya	Nairobi	Lower level: 2/3	0	25-34	Male	Any further/higher/tertiary qualification	No delay	2 things	Came to this clinic today
Kenya	Nairobi	Lower level: 2/3	0	<25	Female	Primary	No delay	2 things	Came to this clinic today
Kenya	Nairobi	Lower level: 2/3	0	<25	Female	Primary	delay	2 things	Came to this clinic today
Kenya	Nairobi	Lower level: 2/3	0	<25	Female	Secondry/high school	delay	2 things	Came to this clinic today
Kenya	Nairobi	Lower level: 2/3	0	25-34	Female	Primary	delay	Straight to clinic	Came to this clinic today
Kenya	Nairobi	Lower level: 2/3	1	25-34	Male	Any further/higher/tertiary qualification	No delay	Straight to clinic	Came to this clinic today
Kenya	Nairobi	Lower level: 2/3	0	55-64	Female	Secondry/high school	delay	Straight to clinic	Came to this clinic today
Kenya	Nairobi	Lower level: 2/3	0	25-34	Female	Primary	No delay	Straight to clinic	Came to this clinic today
Kenya	Nairobi	Lower level: 2/3	0	25-34	Female	Secondry/high school	delay	2 things	Came to this clinic today
Kenya	Nairobi	Lower level: 2/3	0	25-34	Female	Primary	No delay	1 thing	Drug shop or Pharmacy	AB suitable for UTI	Came to this clinic today			Yes antibiotic consumption
Kenya	Nairobi	Lower level: 2/3	0	25-34	Male	Secondry/high school	delay	2 things	Came to this clinic today
Kenya	Nairobi	Higher level: 4/6	1	25-34	Female	Any further/higher/tertiary qualification	No delay	Straight to clinic	Came to this clinic today
Kenya	Nairobi	Lower level: 2/3	0	<25	Female	Secondry/high school	delay	1 thing	Drug shop or Pharmacy	AB suitable for UTI	Came to this clinic today			Yes antibiotic consumption
Kenya	Nairobi	Higher level: 4/6	1	35-44	Male	Primary	No delay	Straight to clinic	Came to this clinic today
Kenya	Nairobi	Lower level: 2/3	0	<25	Female	Secondry/high school	No delay	1 thing	Drug shop or Pharmacy	No medicine	Came to this clinic today			No antibiotic consumption
Kenya	Nairobi	Lower level: 2/3	1	<25	Female	Secondry/high school	delay	Straight to clinic	Came to this clinic today
Kenya	Nairobi	Lower level: 2/3	1	25-34	Female	Any further/higher/tertiary qualification	delay	Straight to clinic	Came to this clinic today
Kenya	Nairobi	Lower level: 2/3	0	25-34	Female	Primary	delay	2 things	Came to this clinic today
Kenya	Nairobi	Lower level: 2/3	0	<25	Female	Secondry/high school	No delay	Straight to clinic	Came to this clinic today
Kenya	Nairobi	Lower level: 2/3	1	25-34	Female	Primary	No delay	1 thing	Self-treatment	No medicine	Came to this clinic today			No antibiotic consumption
Kenya	Nairobi	Lower level: 2/3	1	<25	Female	Any further/higher/tertiary qualification	delay	Straight to clinic	Came to this clinic today
Kenya	Nairobi	Lower level: 2/3	0	25-34	Female	Any further/higher/tertiary qualification	No delay	2 things	Private clinic	No medicine	Private clinic	No medicine	Came to this clinic today	No antibiotic consumption
Kenya	Nairobi	Lower level: 2/3	1	<25	Female	Secondry/high school	No delay	Straight to clinic	Came to this clinic today
Kenya	Nairobi	Lower level: 2/3	0	35-44	Female	Secondry/high school	No delay	2 things	Came to this clinic today
Kenya	Nairobi	Lower level: 2/3	1	45-54	Female	Secondry/high school	delay	Straight to clinic	Came to this clinic today
Kenya	Nairobi	Lower level: 2/3	1	25-34	Female	Any further/higher/tertiary qualification	No delay	Straight to clinic	Came to this clinic today
Kenya	Nairobi	Lower level: 2/3	1	25-34	Female	Primary	delay	Straight to clinic	Came to this clinic today
Kenya	Nairobi	Lower level: 2/3	0	25-34	Female	Primary	No delay	Straight to clinic	Came to this clinic today
Kenya	Nairobi	Lower level: 2/3	0	35-44	Female	Secondry/high school	delay	2 things	Came to this clinic today
Kenya	Nairobi	Lower level: 2/3	0	<25	Female	Primary	delay	2 things	Came to this clinic today
Kenya	Nairobi	Lower level: 2/3	1	25-34	Female	Primary	No delay	Straight to clinic	Came to this clinic today
Kenya	Nairobi	Lower level: 2/3	0	25-34	Female	Secondry/high school	delay	Straight to clinic	Came to this clinic today
Kenya	Nairobi	Lower level: 2/3	1	25-34	Female	Any further/higher/tertiary qualification	delay	Straight to clinic	Came to this clinic today
Kenya	Nairobi	Lower level: 2/3	0	<25	Female	Secondry/high school	No delay	Straight to clinic	Came to this clinic today
Kenya	Nairobi	Lower level: 2/3	0	<25	Female	Secondry/high school	delay	Straight to clinic	Came to this clinic today
Kenya	Nairobi	Lower level: 2/3	1	25-34	Female	Secondry/high school	No delay	Straight to clinic	Came to this clinic today
Kenya	Nairobi	Lower level: 2/3	0	35-44	Female	Secondry/high school	delay	2 things	Came to this clinic today
Kenya	Nairobi	Lower level: 2/3	1	25-34	Female	Primary	No delay	Straight to clinic	Came to this clinic today
Kenya	Nairobi	Lower level: 2/3	1	<25	Female	Secondry/high school	delay	Straight to clinic	Came to this clinic today
Kenya	Nairobi	Lower level: 2/3	0	25-34	Female	Secondry/high school	No delay	2 things	Came to this clinic today
Kenya	Nairobi	Lower level: 2/3	1	25-34	Female	Any further/higher/tertiary qualification	No delay	Straight to clinic	Came to this clinic today
Kenya	Nairobi	Lower level: 2/3	0	<25	Female	Secondry/high school	delay	Straight to clinic	Came to this clinic today
Kenya	Nairobi	Lower level: 2/3	0	25-34	Female	Secondry/high school	No delay	1 thing	Private clinic	No medicine	Came to this clinic today			No antibiotic consumption
Kenya	Nairobi	Lower level: 2/3	1	25-34	Female	Any further/higher/tertiary qualification	No delay	Straight to clinic	Came to this clinic today
Kenya	Nairobi	Higher level: 4/6	0	25-34	Male	Secondry/high school	No delay	Straight to clinic	Came to this clinic today
Kenya	Nairobi	Lower level: 2/3	1	<25	Female	Any further/higher/tertiary qualification	No delay	Straight to clinic	Came to this clinic today
Kenya	Nairobi	Higher level: 4/6	0	45-54	Female	Secondry/high school	No delay	1 thing	Government clinic	No medicine	Came to this clinic today			No antibiotic consumption
Kenya	Nairobi	Lower level: 2/3	0	25-34	Female	Any further/higher/tertiary qualification	delay	2 things	Private clinic	No medicine	Self-treatment	No medicine	Came to this clinic today	No antibiotic consumption
Kenya	Nairobi	Higher level: 4/6	1	25-34	Female	Secondry/high school	No delay	1 thing	Private clinic	No medicine	Came to this clinic today			No antibiotic consumption
Kenya	Nairobi	Higher level: 4/6	0	25-34	Female	Secondry/high school	No delay	1 thing	Private clinic	No medicine	Came to this clinic today			No antibiotic consumption
Kenya	Nairobi	Lower level: 2/3	1	<25	Female	Primary	No delay	Straight to clinic	Came to this clinic today
Kenya	Nairobi	Lower level: 2/3	0	25-34	Female	Secondry/high school	No delay	1 thing	Government clinic	No medicine	Came to this clinic today			No antibiotic consumption
Kenya	Nairobi	Lower level: 2/3	0	<25	Female	Secondry/high school	No delay	2 things	Came to this clinic today
Kenya	Nairobi	Lower level: 2/3	1	<25	Female	Secondry/high school	No delay	Straight to clinic	Came to this clinic today
Kenya	Nairobi	Lower level: 2/3	0	35-44	Female	Primary	No delay	1 thing	Private clinic	No medicine	Came to this clinic today			No antibiotic consumption
Kenya	Nairobi	Lower level: 2/3	0	25-34	Male	Secondry/high school	No delay	1 thing	Drug shop or Pharmacy	No medicine	Came to this clinic today			No antibiotic consumption
Kenya	Nairobi	Lower level: 2/3	1	<25	Female	Primary	No delay	2 things	Drug shop or Pharmacy	No medicine	Self-treatment	No medicine	Came to this clinic today	No antibiotic consumption
Kenya	Nairobi	Lower level: 2/3	1	25-34	Female	Primary	No delay	Straight to clinic	Came to this clinic today
Kenya	Nairobi	Lower level: 2/3	0	25-34	Female	Secondry/high school	No delay	Straight to clinic	Came to this clinic today
Kenya	Nairobi	Lower level: 2/3	0	35-44	Female	Secondry/high school	No delay	2 things	Came to this clinic today
Kenya	Nairobi	Lower level: 2/3	0	25-34	Female	Secondry/high school	delay	Straight to clinic	Came to this clinic today
Kenya	Nairobi	Higher level: 4/6	0	25-34	Female	Secondry/high school	No delay	2 things	Came to this clinic today
Kenya	Nairobi	Lower level: 2/3	0	35-44	Female	Secondry/high school	No delay	1 thing	Drug shop or Pharmacy	No medicine	Came to this clinic today			No antibiotic consumption
Kenya	Nairobi	Lower level: 2/3	0	<25	Male	Primary	No delay	2 things	Came to this clinic today
Kenya	Nairobi	Lower level: 2/3	0	<25	Female	Any further/higher/tertiary qualification	delay	2 things	Came to this clinic today
Kenya	Nairobi	Lower level: 2/3	0	25-34	Female	Secondry/high school	No delay	2 things	Private clinic	No medicine	Private clinic	No medicine	Came to this clinic today	No antibiotic consumption
Kenya	Nairobi	Lower level: 2/3	1	<25	Female	Secondry/high school	No delay	1 thing	Drug shop or Pharmacy	No medicine	Came to this clinic today			No antibiotic consumption
Kenya	Nairobi	Lower level: 2/3	0	25-34	Male	Secondry/high school	delay	2 things	Came to this clinic today
Kenya	Nairobi	Higher level: 4/6	0	25-34	Male	Secondry/high school	delay	Straight to clinic	Came to this clinic today
Kenya	Nairobi	Lower level: 2/3	1	25-34	Female	Secondry/high school	No delay	1 thing	Self-treatment	No medicine	Came to this clinic today			No antibiotic consumption
Kenya	Nairobi	Lower level: 2/3	1	<25	Female	Primary	No delay	1 thing	Drug shop or Pharmacy	No medicine	Came to this clinic today			No antibiotic consumption
Kenya	Nairobi	Higher level: 4/6	0	25-34	Male	Any further/higher/tertiary qualification	No delay	1 thing	Private clinic	No medicine	Came to this clinic today			No antibiotic consumption
Kenya	Nairobi	Lower level: 2/3	1	<25	Male	Secondry/high school	No delay	Straight to clinic	Came to this clinic today
Kenya	Nairobi	Lower level: 2/3	0	25-34	Male	Secondry/high school	No delay	2 things	Private clinic	No medicine	Private clinic	No medicine	Came to this clinic today	No antibiotic consumption
Kenya	Nairobi	Higher level: 4/6	1	25-34	Female	Secondry/high school	No delay	1 thing	Private clinic	No medicine	Came to this clinic today			No antibiotic consumption
Kenya	Nairobi	Higher level: 4/6	0	25-34	Female	Secondry/high school	No delay	1 thing	Government clinic	No medicine	Came to this clinic today			No antibiotic consumption
Kenya	Nairobi	Lower level: 2/3	1	35-44	Female	Primary	No delay	1 thing	Self-treatment	No medicine	Came to this clinic today			No antibiotic consumption
Kenya	Nairobi	Lower level: 2/3	1	<25	Female	Secondry/high school	No delay	Straight to clinic	Came to this clinic today
Kenya	Nairobi	Lower level: 2/3	1	<25	Female	Primary	delay	2 things	Self-treatment	No medicine	Self-treatment	No medicine	Came to this clinic today	No antibiotic consumption
Kenya	Nairobi	Lower level: 2/3	1	<25	Female	Any further/higher/tertiary qualification	No delay	2 things	Private clinic	No medicine	Private clinic	No medicine	Came to this clinic today	No antibiotic consumption
Kenya	Nairobi	Lower level: 2/3	1	<25	Female	Primary	No delay	Straight to clinic	Came to this clinic today
Kenya	Nairobi	Lower level: 2/3	1	25-34	Female	Secondry/high school	delay	Straight to clinic	Came to this clinic today
Kenya	Nairobi	Lower level: 2/3	0	<25	Female	None	delay	2 things	Came to this clinic today
Kenya	Nairobi	Lower level: 2/3	1	25-34	Female	Secondry/high school	No delay	Straight to clinic	Came to this clinic today
Kenya	Nairobi	Lower level: 2/3	0	25-34	Female	Any further/higher/tertiary qualification	No delay	2 things	Came to this clinic today
Kenya	Nairobi	Lower level: 2/3	1	35-44	Female	Primary	No delay	Straight to clinic	Came to this clinic today
Kenya	Nairobi	Higher level: 4/6	0	<25	Female	Secondry/high school	delay	2 things	Private clinic	No medicine	Self-treatment	No medicine	Came to this clinic today	No antibiotic consumption
Kenya	Nairobi	Lower level: 2/3	0	25-34	Male	Secondry/high school	delay	2 things	Came to this clinic today
Kenya	Nairobi	Lower level: 2/3	0	<25	Female	Primary	delay	2 things	Came to this clinic today
Kenya	Nairobi	Lower level: 2/3	0	25-34	Female	Secondry/high school	delay	1 thing	Drug shop or Pharmacy	No medicine	Came to this clinic today			No antibiotic consumption
Kenya	Nairobi	Lower level: 2/3	0	35-44	Male	Secondry/high school	No delay	2 things	Came to this clinic today
Kenya	Nairobi	Lower level: 2/3	0	25-34	Male	Secondry/high school	No delay	2 things	Came to this clinic today
Kenya	Nairobi	Lower level: 2/3	0	25-34	Male	Secondry/high school	delay	Straight to clinic	Came to this clinic today
Kenya	Nairobi	Lower level: 2/3	1	25-34	Female	Secondry/high school	delay	Straight to clinic	Came to this clinic today
Kenya	Nairobi	Higher level: 4/6	1	45-54	Male	Secondry/high school	delay	Straight to clinic	Came to this clinic today
Kenya	Nairobi	Lower level: 2/3	0	35-44	Male	Primary	No delay	Straight to clinic	Came to this clinic today
Kenya	Nairobi	Lower level: 2/3	1	25-34	Female	Primary	No delay	1 thing	Private clinic	No medicine	Came to this clinic today			No antibiotic consumption
Kenya	Nairobi	Lower level: 2/3	0	<25	Female	Secondry/high school	No delay	1 thing	Drug shop or Pharmacy	Other AB	Came to this clinic today			Yes antibiotic consumption
Kenya	Nairobi	Lower level: 2/3	1	25-34	Female	None	delay	Straight to clinic	Came to this clinic today
Kenya	Nairobi	Lower level: 2/3	1	<25	Female	Primary	No delay	Straight to clinic	Came to this clinic today
Kenya	Nairobi	Lower level: 2/3	1	<25	Female	Any further/higher/tertiary qualification	No delay	Straight to clinic	Came to this clinic today
Kenya	Nairobi	Lower level: 2/3	0	35-44	Female	Secondry/high school	No delay	2 things	Came to this clinic today
Kenya	Nairobi	Lower level: 2/3	1	25-34	Female	Secondry/high school	No delay	1 thing	Private clinic	No medicine	Came to this clinic today			No antibiotic consumption
Kenya	Nairobi	Lower level: 2/3	0	35-44	Female	Secondry/high school	No delay	1 thing	Private clinic	No medicine	Came to this clinic today			No antibiotic consumption
Kenya	Nairobi	Lower level: 2/3	0	25-34	Female	Primary	No delay	Straight to clinic	Came to this clinic today
Kenya	Nairobi	Lower level: 2/3	0	25-34	Female	Primary	No delay	1 thing	Self-treatment	No medicine	Came to this clinic today			No antibiotic consumption
Kenya	Nairobi	Lower level: 2/3	1	25-34	Female	Any further/higher/tertiary qualification	delay	1 thing	Self-treatment	No medicine	Came to this clinic today			No antibiotic consumption
Kenya	Nairobi	Lower level: 2/3	0	<25	Female	Secondry/high school	No delay	1 thing	Private clinic	No medicine	Came to this clinic today			No antibiotic consumption
Kenya	Nairobi	Lower level: 2/3	1	35-44	Female	Primary	No delay	1 thing	Self-treatment	AB suitable for UTI	Came to this clinic today			Yes antibiotic consumption
Kenya	Nairobi	Lower level: 2/3	0	<25	Female	Secondry/high school	No delay	2 things	Drug shop or Pharmacy	No medicine	Self-treatment	No medicine	Came to this clinic today	No antibiotic consumption
Kenya	Nairobi	Lower level: 2/3	0	25-34	Male	Secondry/high school	No delay	Straight to clinic	Came to this clinic today
Kenya	Nairobi	Lower level: 2/3	1	25-34	Female	Any further/higher/tertiary qualification	No delay	Straight to clinic	Came to this clinic today
Kenya	Nairobi	Higher level: 4/6	1	<25	Female	Primary	delay	Straight to clinic	Came to this clinic today
Kenya	Nairobi	Lower level: 2/3	1	25-34	Female	Secondry/high school	No delay	1 thing	Self-treatment	No medicine	Came to this clinic today			No antibiotic consumption
Kenya	Nairobi	Lower level: 2/3	0		Female	Primary	delay	2 things	Came to this clinic today
Kenya	Nairobi	Lower level: 2/3	0	35-44	Male	Primary	No delay	Straight to clinic	Came to this clinic today
Kenya	Nairobi	Lower level: 2/3	0	<25	Female	Primary	No delay	2 things	Came to this clinic today
Kenya	Nairobi	Lower level: 2/3	1	<25	Female	Primary	No delay	1 thing	Private clinic	No medicine	Came to this clinic today			No antibiotic consumption
Kenya	Nairobi	Higher level: 4/6	0	25-34	Female	Secondry/high school	No delay	Straight to clinic	Came to this clinic today
Kenya	Nairobi	Lower level: 2/3	1	25-34	Female	Secondry/high school	delay	Straight to clinic	Came to this clinic today
Kenya	Nairobi	Lower level: 2/3	0	25-34	Female	Primary	No delay	1 thing	Private clinic	No medicine	Came to this clinic today			No antibiotic consumption
Kenya	Nairobi	Lower level: 2/3	0	<25	Male	Any further/higher/tertiary qualification	delay	2 things	Came to this clinic today
Kenya	Nairobi	Lower level: 2/3	1	25-34	Male	Secondry/high school	No delay	Straight to clinic	Came to this clinic today
Kenya	Nairobi	Lower level: 2/3	0	25-34	Female	Primary	delay	1 thing	Private clinic	No medicine	Came to this clinic today			No antibiotic consumption
Kenya	Nairobi	Lower level: 2/3	0	<25	Female	Secondry/high school	No delay
Kenya	Nairobi	Lower level: 2/3	0	25-34	Male	Any further/higher/tertiary qualification	delay	2 things	Drug shop or Pharmacy	No medicine	Self-treatment	No medicine	Came to this clinic today	No antibiotic consumption
Kenya	Nairobi	Lower level: 2/3	0	<25	Female	Primary	No delay	1 thing	Drug shop or Pharmacy	No medicine	Came to this clinic today			No antibiotic consumption
Kenya	Nairobi	Lower level: 2/3	0	25-34	Female	Secondry/high school	No delay
Kenya	Nairobi	Lower level: 2/3	0	<25	Male	Secondry/high school	delay	1 thing	Drug shop or Pharmacy	No medicine	Came to this clinic today			No antibiotic consumption
Kenya	Nairobi	Lower level: 2/3	1	<25	Female	Secondry/high school	delay	1 thing	Private clinic	No medicine	Came to this clinic today			No antibiotic consumption
Kenya	Nairobi	Lower level: 2/3	1	25-34	Female	Secondry/high school	No delay	Straight to clinic	Came to this clinic today
Kenya	Nairobi	Lower level: 2/3	1	<25	Male	Any further/higher/tertiary qualification	No delay
Kenya	Nairobi	Higher level: 4/6	0	<25	Female	Primary	delay	2 things	Came to this clinic today
Kenya	Nairobi	Lower level: 2/3	1	35-44	Female	Secondry/high school	No delay	Straight to clinic	Came to this clinic today
Kenya	Nairobi	Higher level: 4/6	1		Male	Primary	No delay	2 things	Drug shop or Pharmacy	Other AB	Private clinic	No medicine	Came to this clinic today	Yes antibiotic consumption
Kenya	Nairobi	Higher level: 4/6	0	25-34	Female	Secondry/high school	delay	2 things	Came to this clinic today
Kenya	Nairobi	Lower level: 2/3	1	<25	Female	Secondry/high school	No delay	1 thing	Private clinic	No medicine	Came to this clinic today			No antibiotic consumption
Kenya	Nairobi	Higher level: 4/6	1	55-64	Female	Primary	No delay	2 things	Government clinic	No medicine	Came to this clinic today			No antibiotic consumption
Kenya	Nairobi	Lower level: 2/3	1	25-34	Female	Primary	delay	1 thing	Private clinic	No medicine	Came to this clinic today			No antibiotic consumption
Kenya	Nairobi	Higher level: 4/6	0	<25	Female	Any further/higher/tertiary qualification	No delay	1 thing	Drug shop or Pharmacy	No medicine	Came to this clinic today			No antibiotic consumption
Kenya	Nairobi	Higher level: 4/6	0	45-54	Male	Primary	No delay	1 thing	Government clinic	No medicine	Came to this clinic today			No antibiotic consumption
Kenya	Nairobi	Higher level: 4/6	0	25-34	Male	Secondry/high school	No delay	1 thing	Private clinic	No medicine	Came to this clinic today			No antibiotic consumption
Kenya	Nairobi	Higher level: 4/6	1	25-34	Female	Any further/higher/tertiary qualification	No delay	Straight to clinic	Came to this clinic today
Kenya	Nairobi	Higher level: 4/6	0	25-34	Male	Secondry/high school	No delay	2 things	Came to this clinic today
Kenya	Nairobi	Higher level: 4/6	0	25-34	Male	Secondry/high school	No delay	1 thing	Self-treatment	AB suitable for UTI	Came to this clinic today			Yes antibiotic consumption
Kenya	Nairobi	Higher level: 4/6	0	35-44	Male	Primary	No delay	1 thing	Government clinic	Other AB	Came to this clinic today			Yes antibiotic consumption
Kenya	Nairobi	Higher level: 4/6	0	65+	Female	Secondry/high school	No delay	1 thing	Government clinic	No medicine	Came to this clinic today			No antibiotic consumption
Kenya	Nairobi	Higher level: 4/6	0	45-54	Female	Secondry/high school	No delay	1 thing	Government clinic	AB suitable for UTI	Came to this clinic today			Yes antibiotic consumption
Kenya	Nairobi	Higher level: 4/6	0	25-34	Female	Secondry/high school	No delay	1 thing	Government clinic	AB suitable for UTI	Came to this clinic today			Yes antibiotic consumption
Kenya	Nairobi	Higher level: 4/6	0	25-34	Male	Any further/higher/tertiary qualification	No delay	1 thing	Drug shop or Pharmacy	Other AB	Came to this clinic today			Yes antibiotic consumption
Kenya	Nairobi	Higher level: 4/6	0	25-34	Female	Secondry/high school	No delay	1 thing	Drug shop or Pharmacy	AB suitable for UTI	Came to this clinic today			Yes antibiotic consumption
Kenya	Nairobi	Higher level: 4/6	0	25-34	Female	Secondry/high school	No delay	1 thing	Self-treatment	AB suitable for UTI	Came to this clinic today			Yes antibiotic consumption
Kenya	Nairobi	Higher level: 4/6	1	25-34	Female	Secondry/high school	No delay	Straight to clinic	Came to this clinic today
Kenya	Nairobi	Higher level: 4/6	1	25-34	Female	Any further/higher/tertiary qualification	No delay	1 thing	Government clinic	AB suitable for UTI	Came to this clinic today			Yes antibiotic consumption
Kenya	Nairobi	Higher level: 4/6	0	25-34	Female	Secondry/high school	No delay	1 thing	Government clinic	No medicine	Came to this clinic today			No antibiotic consumption
Kenya	Nairobi	Higher level: 4/6	0	35-44	Male	Secondry/high school	delay	2 things	Came to this clinic today
Kenya	Nairobi	Higher level: 4/6	0	35-44	Male	Primary	No delay	Straight to clinic	Came to this clinic today
Kenya	Nairobi	Higher level: 4/6	0	35-44	Female	Secondry/high school	No delay	1 thing	Self-treatment	No medicine	Came to this clinic today			No antibiotic consumption
Kenya	Nairobi	Higher level: 4/6	0	35-44	Female	Secondry/high school	No delay	2 things	Came to this clinic today
Kenya	Nairobi	Higher level: 4/6	0	25-34	Female	Any further/higher/tertiary qualification	No delay	1 thing	Government clinic	No medicine	Came to this clinic today			No antibiotic consumption
Kenya	Nairobi	Higher level: 4/6	1	25-34	Female	Secondry/high school	No delay	1 thing	Government clinic	Other AB	Came to this clinic today			Yes antibiotic consumption
Kenya	Nairobi	Higher level: 4/6	0	25-34	Male	Secondry/high school	No delay	1 thing	Government clinic	No medicine	Came to this clinic today			No antibiotic consumption
Kenya	Nairobi	Higher level: 4/6	0	25-34	Male	Secondry/high school	No delay	1 thing	Drug shop or Pharmacy	Other AB	Came to this clinic today			Yes antibiotic consumption
Kenya	Nairobi	Higher level: 4/6	0	25-34	Female	Any further/higher/tertiary qualification	No delay
Kenya	Nairobi	Higher level: 4/6	1	65+	Female	Secondry/high school	delay	Straight to clinic	Came to this clinic today
Kenya	Nairobi	Higher level: 4/6	1	35-44	Female	Secondry/high school	No delay	1 thing	Drug shop or Pharmacy	Other medicine	Came to this clinic today			No antibiotic consumption
Kenya	Nairobi	Higher level: 4/6	1	25-34	Female	Any further/higher/tertiary qualification	No delay	1 thing	Government clinic	No medicine	Came to this clinic today			No antibiotic consumption
Kenya	Nairobi	Higher level: 4/6	0	65+	Female	None	No delay	3+ things	Government clinic	No medicine	Private clinic	No medicine	Tried a third thing	No antibiotic consumption
Kenya	Nairobi	Higher level: 4/6	0	35-44	Female	Primary	No delay	1 thing	Government clinic	AB suitable for UTI	Came to this clinic today			Yes antibiotic consumption
Kenya	Nairobi	Higher level: 4/6	1	25-34	Female	Any further/higher/tertiary qualification	No delay	2 things	Government clinic	AB suitable for UTI	Private clinic	No medicine	Came to this clinic today	Yes antibiotic consumption
Kenya	Nairobi	Higher level: 4/6	0	25-34	Female	Secondry/high school	No delay	3+ things	Government clinic	AB suitable for UTI	Private clinic	No medicine	Tried a third thing	Yes antibiotic consumption
Kenya	Nairobi	Higher level: 4/6	1	35-44	Female	Primary	No delay	3+ things	Government clinic	AB suitable for UTI	Drug shop or Pharmacy	AB suitable for UTI	Tried a third thing	Yes antibiotic consumption
Kenya	Nairobi	Higher level: 4/6	0	<25	Male	Any further/higher/tertiary qualification	No delay	2 things	Came to this clinic today
Kenya	Nairobi	Higher level: 4/6	1	25-34	Male	Any further/higher/tertiary qualification	delay	Straight to clinic	Came to this clinic today
Kenya	Nairobi	Higher level: 4/6	1	65+	Female	None	No delay	Straight to clinic	Came to this clinic today
Kenya	Nairobi	Higher level: 4/6	1	<25	Female	Any further/higher/tertiary qualification	delay	Straight to clinic	Came to this clinic today
Kenya	Nairobi	Higher level: 4/6	0	45-54	Male	Primary	No delay	1 thing	Government clinic	AB suitable for UTI	Came to this clinic today			Yes antibiotic consumption
Kenya	Nairobi	Higher level: 4/6	0	25-34	Female	Secondry/high school	No delay	2 things	Came to this clinic today
Kenya	Nairobi	Higher level: 4/6	0	45-54	Male	Primary	No delay	3+ things	Government clinic	No medicine	Self-treatment	No medicine	Tried a third thing	No antibiotic consumption
Kenya	Nairobi	Higher level: 4/6	1	25-34	Female	Secondry/high school	No delay	Straight to clinic	Came to this clinic today
Kenya	Nairobi	Higher level: 4/6	0	25-34	Female	Any further/higher/tertiary qualification	No delay	1 thing	Self-treatment	No medicine	Came to this clinic today			No antibiotic consumption
Kenya	Nairobi	Higher level: 4/6	0	35-44	Female	Secondry/high school	No delay	2 things	Came to this clinic today
Kenya	Nairobi	Higher level: 4/6	0	25-34	Female	Any further/higher/tertiary qualification	No delay	1 thing	Drug shop or Pharmacy	AB suitable for UTI	Came to this clinic today			Yes antibiotic consumption
Kenya	Nairobi	Higher level: 4/6	0	25-34	Female	Any further/higher/tertiary qualification	No delay	2 things	Came to this clinic today
Kenya	Nairobi	Higher level: 4/6	1	<25	Male	Secondry/high school	No delay	Straight to clinic	Came to this clinic today
Kenya	Nairobi	Higher level: 4/6	0	25-34	Female	Any further/higher/tertiary qualification	No delay	1 thing	Self-treatment	AB suitable for UTI	Came to this clinic today			Yes antibiotic consumption
Kenya	Nairobi	Higher level: 4/6	1	45-54	Female	Secondry/high school	No delay	Straight to clinic	Came to this clinic today
Kenya	Nanyuki	Higher level: 4/6	0	<25	Female	Any further/higher/tertiary qualification	No delay	1 thing	Private clinic	AB suitable for UTI	Came to this clinic today			Yes antibiotic consumption
Kenya	Nairobi	Higher level: 4/6	1	<25	Female	Any further/higher/tertiary qualification	No delay	1 thing	Government clinic	AB suitable for UTI	Came to this clinic today			Yes antibiotic consumption
Kenya	Nairobi	Higher level: 4/6	0	25-34	Male	Secondry/high school	No delay	2 things	Came to this clinic today
Kenya	Nairobi	Higher level: 4/6	1	<25	Female	Secondry/high school	No delay	2 things	Came to this clinic today
Kenya	Nairobi	Higher level: 4/6	0	45-54	Female	Primary	No delay	2 things	Government clinic	No medicine	Private clinic	No medicine	Came to this clinic today	No antibiotic consumption
Kenya	Nairobi	Higher level: 4/6	0	55-64	Female	Primary	No delay	3+ things	Private clinic	AB suitable for UTI	Drug shop or Pharmacy	Other AB	Tried a third thing	Yes antibiotic consumption
Kenya	Nairobi	Higher level: 4/6	1	25-34	Female	Any further/higher/tertiary qualification	No delay	1 thing	Self-treatment	No medicine	Came to this clinic today			No antibiotic consumption
Kenya	Nairobi	Higher level: 4/6	1	35-44	Female	Secondry/high school	No delay	3+ things	Drug shop or Pharmacy	No medicine	Private clinic	Other AB	Tried a third thing	Yes antibiotic consumption
Kenya	Nairobi	Higher level: 4/6	1	25-34	Female	Any further/higher/tertiary qualification	No delay	1 thing	Government clinic	No medicine	Came to this clinic today			No antibiotic consumption
Kenya	Nairobi	Higher level: 4/6	1	45-54	Female	Secondry/high school	No delay	2 things	Came to this clinic today
Kenya	Nairobi	Higher level: 4/6	1	25-34	Female	Any further/higher/tertiary qualification	No delay	1 thing	Drug shop or Pharmacy	AB suitable for UTI	Came to this clinic today			Yes antibiotic consumption
Kenya	Nairobi	Higher level: 4/6	0	35-44	Female	Secondry/high school	No delay	2 things	Came to this clinic today
Kenya	Nairobi	Higher level: 4/6	0	35-44	Female	Primary	No delay	1 thing	Private clinic	AB suitable for UTI	Came to this clinic today			Yes antibiotic consumption
Kenya	Nairobi	Higher level: 4/6	0	25-34	Female	Secondry/high school	No delay	3+ things	Self-treatment	No medicine	Government clinic	AB suitable for UTI	Tried a third thing	Yes antibiotic consumption
Kenya	Nairobi	Higher level: 4/6	1	<25	Female	Secondry/high school	delay	2 things	Private clinic	AB suitable for UTI	Private clinic	AB suitable for UTI	Came to this clinic today	Yes antibiotic consumption
Kenya	Nairobi	Higher level: 4/6	1	<25	Female	Any further/higher/tertiary qualification	No delay	Straight to clinic	Came to this clinic today
Kenya	Nairobi	Higher level: 4/6	1	25-34	Male	Any further/higher/tertiary qualification	No delay	Straight to clinic	Came to this clinic today
Kenya	Nairobi	Higher level: 4/6	1	25-34	Female	Secondry/high school	delay	Straight to clinic	Came to this clinic today
Kenya	Nairobi	Higher level: 4/6	1	<25	Female	Secondry/high school	No delay	2 things	Government clinic	AB suitable for UTI	Government clinic	AB suitable for UTI	Came to this clinic today	Yes antibiotic consumption
Kenya	Nairobi	Higher level: 4/6	1	65+	Female	None	No delay	3+ things	Government clinic	AB suitable for UTI	Government clinic	AB suitable for UTI	Tried a third thing	Yes antibiotic consumption
Kenya	Nairobi	Higher level: 4/6	0	25-34	Male	Secondry/high school	No delay	2 things	Came to this clinic today
Kenya	Nairobi	Higher level: 4/6	1	55-64	Female	Primary	No delay	1 thing	Private clinic	AB suitable for UTI	Came to this clinic today			Yes antibiotic consumption
Kenya	Nairobi	Higher level: 4/6	1	25-34	Female	Secondry/high school	No delay	2 things	Came to this clinic today
Kenya	Nairobi	Higher level: 4/6	1	35-44	Female	Secondry/high school	No delay	Straight to clinic	Came to this clinic today
Kenya	Nairobi	Higher level: 4/6	0	<25	Female	Secondry/high school	No delay	Straight to clinic	Came to this clinic today
Kenya	Nairobi	Higher level: 4/6	0	45-54	Male	Any further/higher/tertiary qualification	No delay	Straight to clinic	Came to this clinic today
Kenya	Nairobi	Higher level: 4/6	0	25-34	Female	Secondry/high school	delay	Straight to clinic	Came to this clinic today
Kenya	Nairobi	Higher level: 4/6	1	65+	Male	Primary	No delay	3+ things	Government clinic	No medicine	Government clinic	No medicine	Tried a third thing	No antibiotic consumption
Kenya	Nairobi	Higher level: 4/6	0	25-34	Female	Any further/higher/tertiary qualification	No delay	3+ things	Government clinic	AB suitable for UTI	Drug shop or Pharmacy	No medicine	Tried a third thing	Yes antibiotic consumption
Kenya	Nairobi	Higher level: 4/6	0	<25	Male	Any further/higher/tertiary qualification	No delay	2 things	Came to this clinic today
Kenya	Nairobi	Higher level: 4/6	1	25-34	Female	Any further/higher/tertiary qualification	No delay	Straight to clinic	Came to this clinic today
Kenya	Nairobi	Higher level: 4/6	1	<25	Female	Secondry/high school	No delay	Straight to clinic	Came to this clinic today
Kenya	Nairobi	Higher level: 4/6	0	25-34	Male	Secondry/high school	No delay	1 thing	Drug shop or Pharmacy	No medicine	Came to this clinic today			No antibiotic consumption
Kenya	Nairobi	Higher level: 4/6	1	35-44	Female	Secondry/high school	No delay	1 thing	Government clinic	No medicine	Came to this clinic today			No antibiotic consumption
Kenya	Nairobi	Higher level: 4/6	1	35-44	Female	Secondry/high school	No delay	1 thing	Private clinic	AB suitable for UTI	Came to this clinic today			Yes antibiotic consumption
Kenya	Nairobi	Higher level: 4/6	1	35-44	Female	Secondry/high school	No delay	Straight to clinic	Came to this clinic today
Kenya	Nairobi	Higher level: 4/6	0	35-44	Female	Secondry/high school	delay	Straight to clinic	Came to this clinic today
Kenya	Nairobi	Higher level: 4/6	1	<25	Female	Any further/higher/tertiary qualification	No delay	Straight to clinic	Came to this clinic today
Kenya	Nairobi	Higher level: 4/6	1	25-34	Female	Any further/higher/tertiary qualification	No delay	Straight to clinic	Came to this clinic today
Kenya	Nairobi	Higher level: 4/6	0	45-54	Male	Primary	No delay	Straight to clinic	Came to this clinic today
Kenya	Nairobi	Higher level: 4/6	1	<25	Female	Secondry/high school	No delay	2 things	Government clinic	AB suitable for UTI	Private clinic	AB suitable for UTI	Came to this clinic today	Yes antibiotic consumption
Kenya	Nairobi	Higher level: 4/6	0	35-44	Female	Secondry/high school	No delay	3+ things	Private clinic	No medicine	Government clinic	No medicine	Tried a third thing	No antibiotic consumption
Kenya	Nairobi	Higher level: 4/6	1	35-44	Female	Secondry/high school	No delay	1 thing	Drug shop or Pharmacy	AB suitable for UTI	Came to this clinic today			Yes antibiotic consumption
Kenya	Nairobi	Higher level: 4/6	0	45-54	Female	Secondry/high school	No delay	1 thing	Government clinic	AB suitable for UTI	Came to this clinic today			Yes antibiotic consumption
Kenya	Nairobi	Higher level: 4/6	0	25-34	Male	Any further/higher/tertiary qualification	No delay	2 things	Came to this clinic today
Kenya	Nairobi	Higher level: 4/6	0	55-64	Male	Secondry/high school	delay	1 thing	Private clinic	AB suitable for UTI	Came to this clinic today			Yes antibiotic consumption
Kenya	Nairobi	Higher level: 4/6	1	25-34	Female	Secondry/high school	No delay	Straight to clinic	Came to this clinic today
Kenya	Nairobi	Higher level: 4/6	1	25-34	Female	Any further/higher/tertiary qualification	No delay	1 thing	Government clinic	No medicine	Came to this clinic today			No antibiotic consumption
Kenya	Nanyuki	Higher level: 4/6	1	25-34	Female	Secondry/high school	No delay	Straight to clinic	Came to this clinic today
Kenya	Nairobi	Higher level: 4/6	1	25-34	Female	Secondry/high school	No delay	Straight to clinic	Came to this clinic today
Kenya	Nairobi	Higher level: 4/6	0	45-54	Female	Primary	No delay	1 thing	Government clinic	AB suitable for UTI	Came to this clinic today			Yes antibiotic consumption
Kenya	Nairobi	Higher level: 4/6	1	25-34	Female	Primary	No delay	3+ things	Private clinic	No medicine	Government clinic	No medicine	Tried a third thing	No antibiotic consumption
Kenya	Nairobi	Higher level: 4/6	1	<25	Female	Secondry/high school	No delay	1 thing	Government clinic	No medicine	Came to this clinic today			No antibiotic consumption
Kenya	Nairobi	Higher level: 4/6	0	<25	Male	Any further/higher/tertiary qualification	No delay	3+ things	Drug shop or Pharmacy	No medicine	Private clinic	No medicine	Tried a third thing	No antibiotic consumption
Kenya	Nairobi	Higher level: 4/6	0	<25	Female	Secondry/high school	No delay	2 things	Came to this clinic today
Kenya	Nairobi	Higher level: 4/6	0	45-54	Male	Secondry/high school	No delay	1 thing	Government clinic	AB suitable for UTI	Came to this clinic today			Yes antibiotic consumption
Kenya	Nairobi	Higher level: 4/6	1	25-34	Female	Any further/higher/tertiary qualification	No delay	Straight to clinic	Came to this clinic today
Kenya	Nairobi	Higher level: 4/6	1	25-34	Female	Primary	No delay	1 thing	Government clinic	No medicine	Came to this clinic today			No antibiotic consumption
Kenya	Nairobi	Higher level: 4/6	0	65+	Male	Primary	No delay	1 thing	Government clinic	No medicine	Came to this clinic today			No antibiotic consumption
Kenya	Nairobi	Higher level: 4/6	0	25-34	Female	Secondry/high school	No delay	3+ things	Drug shop or Pharmacy	AB suitable for UTI	Government clinic	AB suitable for UTI	Tried a third thing	Yes antibiotic consumption
Kenya	Nairobi	Higher level: 4/6	0	25-34	Female	Secondry/high school	delay	1 thing	Government clinic	AB suitable for UTI	Came to this clinic today			Yes antibiotic consumption
Kenya	Nairobi	Higher level: 4/6	1	<25	Female	Secondry/high school	No delay	1 thing	Government clinic	No medicine	Came to this clinic today			No antibiotic consumption
Kenya	Nairobi	Higher level: 4/6	0	25-34	Female	Secondry/high school	No delay	3+ things	Self-treatment	No medicine	Government clinic	No medicine	Tried a third thing	No antibiotic consumption
Kenya	Nairobi	Higher level: 4/6	1	<25	Female	Any further/higher/tertiary qualification	No delay	Straight to clinic	Came to this clinic today
Kenya	Nairobi	Higher level: 4/6	0	65+	Male	None	No delay	Straight to clinic	Came to this clinic today
Kenya	Nairobi	Higher level: 4/6	0	25-34	Female	Any further/higher/tertiary qualification	No delay	Straight to clinic	Came to this clinic today
Kenya	Nairobi	Higher level: 4/6	0	35-44	Female	Primary	No delay	3+ things	Government clinic	No medicine	Drug shop or Pharmacy	No medicine	Tried a third thing	No antibiotic consumption
Kenya	Nairobi	Higher level: 4/6	0	<25	Female	Any further/higher/tertiary qualification	No delay	2 things	Came to this clinic today
Kenya	Nairobi	Higher level: 4/6	0	55-64	Male	Primary	No delay	1 thing	Government clinic	No medicine	Came to this clinic today			No antibiotic consumption
Kenya	Nairobi	Higher level: 4/6	0	25-34	Female	Secondry/high school	No delay	2 things	Drug shop or Pharmacy	No medicine	Private clinic	AB suitable for UTI	Came to this clinic today	Yes antibiotic consumption
Kenya	Nairobi	Higher level: 4/6	1	<25	Female	Any further/higher/tertiary qualification	delay	1 thing	Government clinic	AB suitable for UTI	Came to this clinic today			Yes antibiotic consumption
Kenya	Nairobi	Higher level: 4/6	1	45-54	Female	Secondry/high school	No delay	1 thing	Private clinic	No medicine	Came to this clinic today			No antibiotic consumption
Kenya	Nairobi	Higher level: 4/6	0	<25	Male	Any further/higher/tertiary qualification	No delay	3+ things	Government clinic	AB suitable for UTI	Government clinic	AB suitable for UTI	Tried a third thing	Yes antibiotic consumption
Kenya	Nairobi	Higher level: 4/6	0	25-34	Female	Secondry/high school	delay	1 thing	Government clinic	AB suitable for UTI	Came to this clinic today			Yes antibiotic consumption
Kenya	Nairobi	Higher level: 4/6	1	35-44	Female	Any further/higher/tertiary qualification	No delay	1 thing	Government clinic	AB suitable for UTI	Came to this clinic today			Yes antibiotic consumption
Kenya	Nairobi	Higher level: 4/6	1	35-44	Female	None	No delay	1 thing	Private clinic	Other AB	Came to this clinic today			Yes antibiotic consumption
Kenya	Nairobi	Higher level: 4/6	1	65+	Female	Primary	delay	1 thing	Government clinic	AB suitable for UTI	Came to this clinic today			Yes antibiotic consumption
Kenya	Nairobi	Higher level: 4/6	0	<25	Female	Any further/higher/tertiary qualification	No delay	2 things	Came to this clinic today
Kenya	Nairobi	Higher level: 4/6	0	35-44	Female	Secondry/high school	No delay	3+ things	Private clinic	AB suitable for UTI	Government clinic	AB suitable for UTI	Tried a third thing	Yes antibiotic consumption
Kenya	Nairobi	Higher level: 4/6	0	25-34	Female	Secondry/high school	No delay	1 thing	Self-treatment	No medicine	Came to this clinic today			No antibiotic consumption
Kenya	Nairobi	Higher level: 4/6	1	25-34	Female	Secondry/high school	No delay	3+ things	Government clinic	AB suitable for UTI	Government clinic	No medicine	Tried a third thing	Yes antibiotic consumption
Kenya	Nairobi	Higher level: 4/6	1	25-34	Female	Secondry/high school	delay	1 thing	Government clinic	AB suitable for UTI	Came to this clinic today			Yes antibiotic consumption
Kenya	Nairobi	Higher level: 4/6	0	<25	Female	Secondry/high school	No delay	Straight to clinic	Came to this clinic today
Kenya	Nairobi	Higher level: 4/6	0	35-44	Female	Secondry/high school	No delay	2 things	Drug shop or Pharmacy	No medicine	Government clinic	No medicine	Came to this clinic today	No antibiotic consumption
Kenya	Nairobi	Higher level: 4/6	1	<25	Female	Secondry/high school	No delay	Straight to clinic	Came to this clinic today
Kenya	Nairobi	Higher level: 4/6	0	<25	Female	Secondry/high school	No delay	Straight to clinic	Came to this clinic today
Kenya	Nairobi	Higher level: 4/6	0	65+	Male	Secondry/high school	No delay	2 things	Came to this clinic today
Kenya	Nairobi	Higher level: 4/6	1	<25	Female	Any further/higher/tertiary qualification	No delay	Straight to clinic	Came to this clinic today
Kenya	Nairobi	Higher level: 4/6	1	<25	Female	Secondry/high school	No delay	Straight to clinic	Came to this clinic today
Kenya	Nairobi	Higher level: 4/6	1	<25	Female	Secondry/high school	No delay	2 things	Came to this clinic today
Kenya	Nairobi	Higher level: 4/6	0	<25	Female	Any further/higher/tertiary qualification	delay	2 things	Came to this clinic today
Kenya	Nairobi	Higher level: 4/6	1	35-44	Female	Any further/higher/tertiary qualification	No delay	1 thing	Government clinic	No medicine	Came to this clinic today			No antibiotic consumption
Kenya	Nairobi	Higher level: 4/6	1	25-34	Female	Primary	No delay	Straight to clinic	Came to this clinic today
Kenya	Nairobi	Higher level: 4/6	1	<25	Female	Secondry/high school	delay	Straight to clinic	Came to this clinic today
Kenya	Nairobi	Higher level: 4/6	1	45-54	Female	Primary	No delay	1 thing	Private clinic	AB suitable for UTI	Came to this clinic today			Yes antibiotic consumption
Kenya	Nairobi	Higher level: 4/6	0	<25	Male	Secondry/high school	No delay	1 thing	Government clinic	No medicine	Came to this clinic today			No antibiotic consumption
Kenya	Nairobi	Higher level: 4/6	0	<25	Female	Any further/higher/tertiary qualification	No delay	2 things	Came to this clinic today
Kenya	Nairobi	Higher level: 4/6	1	<25	Female	Secondry/high school	delay	Straight to clinic	Came to this clinic today
Kenya	Nairobi	Higher level: 4/6	1	25-34	Female	Secondry/high school	No delay	3+ things	Drug shop or Pharmacy	AB suitable for UTI	Government clinic	AB suitable for UTI	Tried a third thing	Yes antibiotic consumption
Kenya	Nairobi	Higher level: 4/6	1	45-54	Female	Secondry/high school	No delay	Straight to clinic	Came to this clinic today
Kenya	Nairobi	Higher level: 4/6	0	25-34	Female	Secondry/high school	No delay	1 thing	Drug shop or Pharmacy	AB suitable for UTI	Came to this clinic today			Yes antibiotic consumption
Kenya	Nairobi	Higher level: 4/6	1	<25	Female	Secondry/high school	No delay	Straight to clinic	Came to this clinic today
Kenya	Nairobi	Higher level: 4/6	1	35-44	Female	Secondry/high school	No delay	Straight to clinic	Came to this clinic today
Kenya	Nairobi	Higher level: 4/6	0	25-34	Female	Secondry/high school	delay	1 thing	Government clinic	AB suitable for UTI	Came to this clinic today			Yes antibiotic consumption
Kenya	Nairobi	Higher level: 4/6	0	35-44	Female	Secondry/high school	No delay	3+ things	Self-treatment	No medicine	Private clinic	No medicine	Tried a third thing	No antibiotic consumption
Kenya	Nairobi	Higher level: 4/6	0	<25	Male	Any further/higher/tertiary qualification	No delay	1 thing	Drug shop or Pharmacy	AB suitable for UTI	Came to this clinic today			Yes antibiotic consumption
Kenya	Nairobi	Higher level: 4/6	0	45-54	Female	Primary	No delay	1 thing	Government clinic	Other AB	Came to this clinic today			Yes antibiotic consumption
Kenya	Nairobi	Higher level: 4/6	0	<25	Female	Secondry/high school	No delay	2 things	Came to this clinic today
Kenya	Nairobi	Higher level: 4/6	0	25-34	Female	Secondry/high school	No delay	1 thing	Government clinic	No medicine	Came to this clinic today			No antibiotic consumption
Kenya	Nairobi	Higher level: 4/6	0	35-44	Female	Primary	No delay	3+ things	Private clinic	Other medicine	Government clinic	No medicine	Tried a third thing	No antibiotic consumption
Kenya	Nairobi	Higher level: 4/6	0	25-34	Female	Secondry/high school	No delay	2 things	Came to this clinic today
Kenya	Nairobi	Higher level: 4/6	0	25-34	Female	Secondry/high school	No delay	1 thing	Drug shop or Pharmacy	AB suitable for UTI	Came to this clinic today			Yes antibiotic consumption
Kenya	Nairobi	Higher level: 4/6	1	<25	Female	Secondry/high school	No delay	Straight to clinic	Came to this clinic today
Kenya	Nairobi	Higher level: 4/6	1	25-34	Female	Secondry/high school	No delay	Straight to clinic	Came to this clinic today
Kenya	Nairobi	Higher level: 4/6	0	25-34	Female	Primary	No delay	1 thing	Government clinic	No medicine	Came to this clinic today			No antibiotic consumption
Kenya	Nairobi	Higher level: 4/6	0	<25	Female	Secondry/high school	No delay	2 things	Came to this clinic today
Kenya	Nairobi	Higher level: 4/6	0	<25	Female	Secondry/high school	No delay	2 things	Came to this clinic today
Kenya	Nairobi	Higher level: 4/6	0	25-34	Female	Secondry/high school	No delay	1 thing	Government clinic	No medicine	Came to this clinic today			No antibiotic consumption
Kenya	Nairobi	Higher level: 4/6	0	25-34	Female	Secondry/high school	No delay	3+ things	Private clinic	No medicine	Government clinic	AB suitable for UTI	Tried a third thing	Yes antibiotic consumption
Kenya	Nairobi	Higher level: 4/6	0	<25	Female	Secondry/high school	No delay	1 thing	Government clinic	AB suitable for UTI	Came to this clinic today			Yes antibiotic consumption
Kenya	Nairobi	Higher level: 4/6	1	25-34	Female	Secondry/high school	delay	1 thing	Government clinic	AB suitable for UTI	Came to this clinic today			Yes antibiotic consumption
Kenya	Nairobi	Higher level: 4/6	0	<25	Female	Any further/higher/tertiary qualification	delay	2 things	Came to this clinic today
Kenya	Nairobi	Higher level: 4/6	0	25-34	Male	Secondry/high school	No delay	2 things	Came to this clinic today
Kenya	Nairobi	Higher level: 4/6	0	55-64	Female	Primary	No delay	2 things	Came to this clinic today
Kenya	Nairobi	Higher level: 4/6	1	<25	Female	Secondry/high school	delay	1 thing	Government clinic	No medicine	Came to this clinic today			No antibiotic consumption
Kenya	Nairobi	Higher level: 4/6	0	25-34	Male	Any further/higher/tertiary qualification	No delay	2 things	Came to this clinic today
Kenya	Nairobi	Higher level: 4/6	0	35-44	Male	Secondry/high school	No delay	2 things	Came to this clinic today
Kenya	Nairobi	Higher level: 4/6	0	35-44	Male	Secondry/high school	No delay	1 thing	Government clinic	AB suitable for UTI	Came to this clinic today			Yes antibiotic consumption
Kenya	Nairobi	Higher level: 4/6	0	45-54	Female	Secondry/high school	No delay	2 things	Came to this clinic today
Kenya	Nairobi	Higher level: 4/6	0	35-44	Male	Any further/higher/tertiary qualification	No delay	1 thing	Government clinic	No medicine	Came to this clinic today			No antibiotic consumption
Kenya	Nairobi	Higher level: 4/6	0	<25	Female	Secondry/high school	No delay	2 things	Came to this clinic today
Kenya	Nairobi	Higher level: 4/6	1	<25	Female	Any further/higher/tertiary qualification	No delay	Straight to clinic	Came to this clinic today
Kenya	Nairobi	Higher level: 4/6	0	<25	Female	Primary	delay	2 things	Came to this clinic today
Kenya	Nairobi	Higher level: 4/6	0	35-44	Female	Secondry/high school	No delay	1 thing	Government clinic	AB suitable for UTI	Came to this clinic today			Yes antibiotic consumption
Kenya	Nairobi	Higher level: 4/6	0	<25	Female	Secondry/high school	No delay	2 things	Came to this clinic today
Kenya	Nairobi	Higher level: 4/6	0	<25	Female	Secondry/high school	No delay	2 things	Came to this clinic today
Kenya	Nairobi	Higher level: 4/6	0	25-34	Female	Secondry/high school	No delay	2 things	Came to this clinic today
Kenya	Nairobi	Higher level: 4/6	0	35-44	Female	Secondry/high school	No delay	1 thing	Private clinic	AB suitable for UTI	Came to this clinic today			Yes antibiotic consumption
Kenya	Nairobi	Higher level: 4/6	1	<25	Female	Secondry/high school	No delay	Straight to clinic	Came to this clinic today
Kenya	Nairobi	Higher level: 4/6	1	25-34	Female	Secondry/high school	No delay	Straight to clinic	Came to this clinic today
Kenya	Nairobi	Higher level: 4/6	0	35-44	Male	Secondry/high school	delay	1 thing	Self-treatment	No medicine	Came to this clinic today			No antibiotic consumption
Kenya	Nairobi	Higher level: 4/6	0	<25	Female	Secondry/high school	No delay	2 things	Came to this clinic today
Kenya	Nairobi	Higher level: 4/6	0	35-44	Female	Primary	No delay	3+ things	Private clinic	AB suitable for UTI	Government clinic	Other medicine	Tried a third thing	Yes antibiotic consumption
Kenya	Nairobi	Higher level: 4/6	1	25-34	Female	Secondry/high school	No delay	1 thing	Self-treatment	AB suitable for UTI	Came to this clinic today			Yes antibiotic consumption
Kenya	Nairobi	Higher level: 4/6	1	35-44	Female	Secondry/high school	No delay	Straight to clinic	Came to this clinic today
Kenya	Nairobi	Higher level: 4/6	0	25-34	Female	Secondry/high school	No delay	2 things	Came to this clinic today
Kenya	Nairobi	Higher level: 4/6	1	25-34	Female	Any further/higher/tertiary qualification	No delay	Straight to clinic	Came to this clinic today
Kenya	Nairobi	Higher level: 4/6	0	35-44	Male	Any further/higher/tertiary qualification	No delay	2 things	Came to this clinic today
Kenya	Nairobi	Higher level: 4/6	1	45-54	Female	Secondry/high school	No delay	Straight to clinic	Came to this clinic today
Kenya	Nairobi	Higher level: 4/6	0	45-54	Female	Secondry/high school	delay	1 thing	Government clinic	Other AB	Came to this clinic today			Yes antibiotic consumption
Kenya	Nairobi	Higher level: 4/6	0	<25	Female	Any further/higher/tertiary qualification	No delay	2 things	Drug shop or Pharmacy	Other AB	Drug shop or Pharmacy	Other AB	Came to this clinic today	Yes antibiotic consumption
Kenya	Nairobi	Higher level: 4/6	1	25-34	Female	Secondry/high school	No delay	1 thing	Government clinic	No medicine	Came to this clinic today			No antibiotic consumption
Kenya	Nairobi	Higher level: 4/6	0	25-34	Male	Any further/higher/tertiary qualification	No delay	2 things	Came to this clinic today
Kenya	Nairobi	Higher level: 4/6	1	35-44	Female	Secondry/high school	delay	1 thing	Government clinic	Other AB	Came to this clinic today			Yes antibiotic consumption
Kenya	Nairobi	Higher level: 4/6	1	<25	Female	Secondry/high school	No delay	Straight to clinic	Came to this clinic today
Kenya	Nairobi	Higher level: 4/6	1	25-34	Female	Any further/higher/tertiary qualification	No delay	Straight to clinic	Came to this clinic today
Kenya	Nairobi	Higher level: 4/6	1	<25	Female	Any further/higher/tertiary qualification	No delay	2 things	Government clinic	No medicine	Government clinic	AB suitable for UTI	Came to this clinic today	Yes antibiotic consumption
Kenya	Nairobi	Higher level: 4/6	1	<25	Female	Any further/higher/tertiary qualification	No delay	Straight to clinic	Came to this clinic today
Kenya	Nairobi	Higher level: 4/6	0	25-34	Female	Secondry/high school	No delay	1 thing	Government clinic	Other AB	Came to this clinic today			Yes antibiotic consumption
Kenya	Nairobi	Higher level: 4/6	1	25-34	Female	Secondry/high school	No delay	Straight to clinic	Came to this clinic today
Kenya	Nairobi	Higher level: 4/6	0	25-34	Female	Secondry/high school	No delay	2 things	Came to this clinic today
Kenya	Nairobi	Higher level: 4/6	0	25-34	Female	Secondry/high school	No delay	2 things	Came to this clinic today
Kenya	Nairobi	Higher level: 4/6	1	<25	Female	Secondry/high school	No delay	2 things	Came to this clinic today
Kenya	Nairobi	Higher level: 4/6	0	35-44	Female	Secondry/high school	No delay	2 things	Came to this clinic today
Kenya	Nairobi	Higher level: 4/6	1	<25	Female	Secondry/high school	No delay	Straight to clinic	Came to this clinic today
Kenya	Nanyuki	Higher level: 4/6	1	<25	Female	Any further/higher/tertiary qualification	No delay	Straight to clinic	Came to this clinic today
Kenya	Nairobi	Higher level: 4/6	1	<25	Female	Any further/higher/tertiary qualification	No delay	2 things	Came to this clinic today
Kenya	Nairobi	Higher level: 4/6	1	25-34	Female	Primary	No delay	1 thing	Government clinic	AB suitable for UTI	Came to this clinic today			Yes antibiotic consumption
Kenya	Nanyuki	Higher level: 4/6	0	65+	Female	None	No delay	1 thing	Self-treatment	No medicine	Came to this clinic today			No antibiotic consumption
Kenya	Nanyuki	Higher level: 4/6	0	25-34	Female	None	No delay	1 thing	Government clinic	No medicine	Came to this clinic today			No antibiotic consumption
Kenya	Nanyuki	Higher level: 4/6	1	<25	Female	Secondry/high school	No delay	Straight to clinic	Came to this clinic today
Kenya	Nanyuki	Higher level: 4/6	0	<25	Female	Secondry/high school	No delay	Straight to clinic	Came to this clinic today
Kenya	Nanyuki	Higher level: 4/6	1	45-54	Female	Primary	No delay	3+ things	Self-treatment	No medicine	Government clinic	AB suitable for UTI	Tried a third thing	Yes antibiotic consumption
Kenya	Nanyuki	Higher level: 4/6	0	25-34	Male	Secondry/high school	No delay	2 things	Came to this clinic today
Kenya	Nanyuki	Higher level: 4/6	0	25-34	Female	Secondry/high school	No delay	1 thing	Government clinic	AB suitable for UTI	Came to this clinic today			Yes antibiotic consumption
Kenya	Nairobi	Higher level: 4/6	1	<25	Female	Secondry/high school	No delay	1 thing	Self-treatment	AB suitable for UTI	Came to this clinic today			Yes antibiotic consumption
Kenya	Nairobi	Higher level: 4/6	1	25-34	Female	Secondry/high school	No delay	1 thing	Government clinic	Other AB	Came to this clinic today			Yes antibiotic consumption
Kenya	Nairobi	Higher level: 4/6	0	25-34	Female	Secondry/high school	No delay	1 thing	Drug shop or Pharmacy	Other AB	Came to this clinic today			Yes antibiotic consumption
Kenya	Nairobi	Higher level: 4/6	0	<25	Female	Any further/higher/tertiary qualification	delay	2 things	Came to this clinic today
Kenya	Nairobi	Higher level: 4/6	1	<25	Female	Any further/higher/tertiary qualification	No delay	1 thing	Government clinic	AB suitable for UTI	Came to this clinic today			Yes antibiotic consumption
Kenya	Nairobi	Higher level: 4/6	1	<25	Female	Any further/higher/tertiary qualification	No delay	3+ things	Drug shop or Pharmacy	AB suitable for UTI	Government clinic	AB suitable for UTI	Tried a third thing	Yes antibiotic consumption
Kenya	Nairobi	Higher level: 4/6	1	<25	Female	Secondry/high school	No delay	Straight to clinic	Came to this clinic today
Kenya	Nairobi	Higher level: 4/6	0	45-54	Male	Any further/higher/tertiary qualification	No delay	2 things	Came to this clinic today
Kenya	Nairobi	Higher level: 4/6	1	35-44	Female	Secondry/high school	No delay	Straight to clinic	Came to this clinic today
Kenya	Nairobi	Higher level: 4/6	0	25-34	Female	Secondry/high school	No delay	2 things	Came to this clinic today
Kenya	Nanyuki	Higher level: 4/6	0	25-34	Female	Secondry/high school	No delay	2 things	Came to this clinic today
Kenya	Nairobi	Higher level: 4/6	0	<25	Female	Secondry/high school	No delay	2 things	Came to this clinic today
Kenya	Nanyuki	Higher level: 4/6	1	65+	Male	Primary	No delay	Straight to clinic	Came to this clinic today
Kenya	Nairobi	Higher level: 4/6	1	25-34	Female	Secondry/high school	No delay	Straight to clinic	Came to this clinic today
Kenya	Nanyuki	Higher level: 4/6	0	25-34	Female	Secondry/high school	No delay	2 things	Came to this clinic today
Kenya	Nanyuki	Higher level: 4/6	1	<25	Female	Secondry/high school	No delay	Straight to clinic	Came to this clinic today
Kenya	Nairobi	Higher level: 4/6	0	<25	Female	Secondry/high school	No delay	2 things	Came to this clinic today
Kenya	Nairobi	Higher level: 4/6	0	25-34	Female	Secondry/high school	No delay	1 thing	Government clinic	No medicine	Came to this clinic today			No antibiotic consumption
Kenya	Nairobi	Higher level: 4/6	1	<25	Female	Secondry/high school	No delay	Straight to clinic	Came to this clinic today
Kenya	Nanyuki	Higher level: 4/6	1	<25	Female	Secondry/high school	No delay	Straight to clinic	Came to this clinic today
Kenya	Nanyuki	Higher level: 4/6	1	<25	Female	Any further/higher/tertiary qualification	No delay	Straight to clinic	Came to this clinic today
Kenya	Nanyuki	Higher level: 4/6	0	<25	Female	Secondry/high school	No delay	1 thing	Government clinic	AB suitable for UTI	Came to this clinic today			Yes antibiotic consumption
Kenya	Nanyuki	Higher level: 4/6	1	<25	Female	Any further/higher/tertiary qualification	No delay	Straight to clinic	Came to this clinic today
Kenya	Nanyuki	Higher level: 4/6	0	<25	Female	Any further/higher/tertiary qualification	No delay	Straight to clinic	Came to this clinic today
Kenya	Nanyuki	Higher level: 4/6	1	<25	Female	Secondry/high school	No delay	Straight to clinic	Came to this clinic today
Kenya	Nanyuki	Higher level: 4/6	1	<25	Female	Any further/higher/tertiary qualification	No delay	2 things	Came to this clinic today
Kenya	Nanyuki	Higher level: 4/6	1	<25	Female	Secondry/high school	No delay	2 things	Came to this clinic today
Kenya	Nanyuki	Higher level: 4/6	1	25-34	Female	Any further/higher/tertiary qualification	No delay	Straight to clinic	Came to this clinic today
Kenya	Nanyuki	Higher level: 4/6	1	<25	Female	Secondry/high school	No delay	Straight to clinic	Came to this clinic today
Kenya	Nanyuki	Higher level: 4/6	0	<25	Male	Any further/higher/tertiary qualification	No delay	2 things	Came to this clinic today
Kenya	Nanyuki	Higher level: 4/6	1	<25	Female	Secondry/high school	No delay	Straight to clinic	Came to this clinic today
Kenya	Nanyuki	Higher level: 4/6	1	<25	Female	Any further/higher/tertiary qualification	No delay	Straight to clinic	Came to this clinic today
Kenya	Nanyuki	Higher level: 4/6	1	<25	Female	Secondry/high school	No delay	Straight to clinic	Came to this clinic today
Kenya	Nanyuki	Higher level: 4/6	1	25-34	Female	Secondry/high school	No delay	Straight to clinic	Came to this clinic today
Kenya	Nanyuki	Higher level: 4/6	1	<25	Female	Secondry/high school	No delay	Straight to clinic	Came to this clinic today
Kenya	Nanyuki	Higher level: 4/6	0	25-34	Female	Secondry/high school	delay	1 thing	Government clinic	AB suitable for UTI	Came to this clinic today			Yes antibiotic consumption
Kenya	Nanyuki	Higher level: 4/6	1	35-44	Female	Secondry/high school	No delay	Straight to clinic	Came to this clinic today
Kenya	Nanyuki	Higher level: 4/6	1	65+	Male	Primary	No delay	Straight to clinic	Came to this clinic today
Kenya	Nanyuki	Higher level: 4/6	0	25-34	Male	Any further/higher/tertiary qualification	No delay	2 things	Came to this clinic today
Kenya	Nanyuki	Higher level: 4/6	1	<25	Female	Secondry/high school	No delay	2 things	Came to this clinic today
Kenya	Nanyuki	Higher level: 4/6	0	25-34	Male	Any further/higher/tertiary qualification	No delay	2 things	Came to this clinic today
Kenya	Nanyuki	Higher level: 4/6	1	25-34	Female	Any further/higher/tertiary qualification	No delay	Straight to clinic	Came to this clinic today
Kenya	Nanyuki	Higher level: 4/6	0	35-44	Female	Secondry/high school	No delay	2 things	Came to this clinic today
Kenya	Nanyuki	Higher level: 4/6	1	<25	Female	Any further/higher/tertiary qualification	No delay	Straight to clinic	Came to this clinic today
Kenya	Nanyuki	Higher level: 4/6	0	25-34	Female	Secondry/high school	No delay	Straight to clinic	Came to this clinic today
Kenya	Nanyuki	Higher level: 4/6	0	45-54	Female	Secondry/high school	No delay	2 things	Came to this clinic today
Kenya	Nanyuki	Higher level: 4/6	0	25-34	Female	Secondry/high school	No delay	2 things	Came to this clinic today
Kenya	Nanyuki	Higher level: 4/6	1	25-34	Female	Secondry/high school	No delay	Straight to clinic	Came to this clinic today
Kenya	Nairobi	Higher level: 4/6	1	25-34	Female	Secondry/high school	No delay	Straight to clinic	Came to this clinic today
Kenya	Nairobi	Higher level: 4/6	1	35-44	Male	Secondry/high school	No delay	Straight to clinic	Came to this clinic today
Kenya	Nanyuki	Higher level: 4/6	0	<25	Female	Any further/higher/tertiary qualification	No delay	2 things	Came to this clinic today
Kenya	Nanyuki	Higher level: 4/6	1	25-34	Female	Secondry/high school	No delay	Straight to clinic	Came to this clinic today
Kenya	Nanyuki	Higher level: 4/6	1	25-34	Female	Any further/higher/tertiary qualification	No delay	Straight to clinic	Came to this clinic today
Kenya	Nanyuki	Higher level: 4/6	1	25-34	Female	Secondry/high school	No delay	Straight to clinic	Came to this clinic today
Kenya	Nanyuki	Higher level: 4/6	0	25-34	Male	Any further/higher/tertiary qualification	No delay	2 things	Came to this clinic today
Kenya	Nanyuki	Higher level: 4/6	1	35-44	Female	Secondry/high school	No delay	1 thing	Government clinic	Other AB	Came to this clinic today			Yes antibiotic consumption
Kenya	Nanyuki	Higher level: 4/6	1	25-34	Female	Secondry/high school	No delay	Straight to clinic	Came to this clinic today
Kenya	Nanyuki	Higher level: 4/6	1	25-34	Female	Secondry/high school	No delay	Straight to clinic	Came to this clinic today
Kenya	Nanyuki	Higher level: 4/6	1	<25	Female	Any further/higher/tertiary qualification	No delay	Straight to clinic	Came to this clinic today
Kenya	Nanyuki	Higher level: 4/6	1	25-34	Female	Secondry/high school	No delay	Straight to clinic	Came to this clinic today
Kenya	Nanyuki	Higher level: 4/6	1	<25	Female	Secondry/high school	No delay	Straight to clinic	Came to this clinic today
Kenya	Nairobi	Higher level: 4/6	0	25-34	Female	Secondry/high school	No delay	2 things	Came to this clinic today
Kenya	Nairobi	Higher level: 4/6	0	25-34	Female	Any further/higher/tertiary qualification	No delay	2 things	Came to this clinic today
Kenya	Nanyuki	Higher level: 4/6	0	25-34	Female	Secondry/high school	No delay	Straight to clinic	Came to this clinic today
Kenya	Nairobi	Higher level: 4/6	0	25-34	Male	Secondry/high school	No delay	1 thing	Government clinic	AB suitable for UTI	Came to this clinic today			Yes antibiotic consumption
Kenya	Nairobi	Higher level: 4/6	0	<25	Female	Secondry/high school	No delay	2 things	Came to this clinic today
Kenya	Nairobi	Higher level: 4/6	0	<25	Male	Secondry/high school	No delay	2 things	Came to this clinic today
Kenya	Nairobi	Higher level: 4/6	1	65+	Male	Primary	No delay	2 things	Government clinic	AB suitable for UTI	Government clinic	AB suitable for UTI	Came to this clinic today	Yes antibiotic consumption
Kenya	Nairobi	Higher level: 4/6	1	25-34	Female	Secondry/high school	No delay	Straight to clinic	Came to this clinic today
Kenya	Nanyuki	Higher level: 4/6	1	25-34	Female	Any further/higher/tertiary qualification	No delay	Straight to clinic	Came to this clinic today
Kenya	Nanyuki	Higher level: 4/6	1	35-44	Female	Primary	No delay	1 thing	Government clinic	Other medicine	Came to this clinic today			No antibiotic consumption
Kenya	Nanyuki	Higher level: 4/6	0	25-34	Male	Secondry/high school	No delay	2 things	Came to this clinic today
Kenya	Nanyuki	Higher level: 4/6	1	25-34	Female	Secondry/high school	No delay	Straight to clinic	Came to this clinic today
Kenya	Nanyuki	Higher level: 4/6	0	25-34	Female	Secondry/high school	No delay	2 things	Came to this clinic today
Kenya	Nairobi	Lower level: 2/3	1	35-44	Female	Primary	No delay	Straight to clinic	Came to this clinic today
Kenya	Nanyuki	Higher level: 4/6	1	25-34	Female	Secondry/high school	No delay	3+ things	Self-treatment	No medicine	Government clinic	Other medicine	Tried a third thing	No antibiotic consumption
Kenya	Nanyuki	Higher level: 4/6	1	25-34	Female	Secondry/high school	No delay	Straight to clinic	Came to this clinic today
Kenya	Nanyuki	Higher level: 4/6	0	25-34	Female	Secondry/high school	No delay	1 thing	Drug shop or Pharmacy	AB suitable for UTI	Came to this clinic today			Yes antibiotic consumption
Kenya	Nanyuki	Higher level: 4/6	1	<25	Female	Secondry/high school	No delay	Straight to clinic	Came to this clinic today
Kenya	Nanyuki	Higher level: 4/6	1	<25	Female	Secondry/high school	No delay	Straight to clinic	Came to this clinic today
Kenya	Nanyuki	Higher level: 4/6	1	65+	Male	Secondry/high school	No delay	Straight to clinic	Came to this clinic today
Kenya	Nanyuki	Higher level: 4/6	0	<25	Female	Any further/higher/tertiary qualification	No delay	Straight to clinic	Came to this clinic today
Kenya	Nanyuki	Higher level: 4/6	0	35-44	Male	Secondry/high school	No delay	Straight to clinic	Came to this clinic today
Kenya	Nanyuki	Higher level: 4/6	1	25-34	Female	Secondry/high school	No delay	Straight to clinic	Came to this clinic today
Kenya	Nanyuki	Higher level: 4/6	0	<25	Female	Any further/higher/tertiary qualification	No delay	2 things	Came to this clinic today
Kenya	Nanyuki	Higher level: 4/6	1	<25	Female	Secondry/high school	delay	Straight to clinic	Came to this clinic today
Kenya	Nanyuki	Higher level: 4/6	1	25-34	Female	Any further/higher/tertiary qualification	No delay	Straight to clinic	Came to this clinic today
Kenya	Nanyuki	Higher level: 4/6	1	<25	Female	Secondry/high school	No delay	Straight to clinic	Came to this clinic today
Kenya	Nanyuki	Higher level: 4/6	1	<25	Female	Any further/higher/tertiary qualification	No delay	1 thing	Drug shop or Pharmacy	AB suitable for UTI	Came to this clinic today			Yes antibiotic consumption
Kenya	Nanyuki	Higher level: 4/6	0	25-34	Male	Secondry/high school	No delay	2 things	Came to this clinic today
Kenya	Nanyuki	Higher level: 4/6	1	25-34	Female	Secondry/high school	No delay	Straight to clinic	Came to this clinic today
Kenya	Nanyuki	Higher level: 4/6	1	25-34	Female	Secondry/high school	No delay	Straight to clinic	Came to this clinic today
Kenya	Nanyuki	Higher level: 4/6	1	25-34	Female	Secondry/high school	No delay	Straight to clinic	Came to this clinic today
Kenya	Nanyuki	Higher level: 4/6	1	25-34	Female	Secondry/high school	No delay	2 things	Came to this clinic today
Kenya	Nanyuki	Higher level: 4/6	1	25-34	Female	Secondry/high school	No delay	Straight to clinic	Came to this clinic today
Kenya	Nanyuki	Higher level: 4/6	1	<25	Female	Secondry/high school	No delay	Straight to clinic	Came to this clinic today
Kenya	Nanyuki	Higher level: 4/6	1	25-34	Female	Secondry/high school	No delay	Straight to clinic	Came to this clinic today
Kenya	Nanyuki	Higher level: 4/6	1	25-34	Female	Any further/higher/tertiary qualification	No delay	1 thing	Government clinic	AB suitable for UTI	Came to this clinic today			Yes antibiotic consumption
Kenya	Nanyuki	Higher level: 4/6	1	25-34	Female	Primary	No delay	1 thing	Self-treatment	No medicine	Came to this clinic today			No antibiotic consumption
Kenya	Nanyuki	Higher level: 4/6	1	25-34	Female	Any further/higher/tertiary qualification	No delay	Straight to clinic	Came to this clinic today
Kenya	Nanyuki	Higher level: 4/6	1	55-64	Male	Secondry/high school	No delay	Straight to clinic	Came to this clinic today
Kenya	Nanyuki	Higher level: 4/6	1	<25	Female	Any further/higher/tertiary qualification	No delay	Straight to clinic	Came to this clinic today
Kenya	Nanyuki	Higher level: 4/6	1	<25	Female	Secondry/high school	No delay	1 thing	Self-treatment	No medicine	Came to this clinic today			No antibiotic consumption
Kenya	Nanyuki	Higher level: 4/6	1	25-34	Female	Secondry/high school	No delay	1 thing	Government clinic	AB suitable for UTI	Came to this clinic today			Yes antibiotic consumption
Kenya	Nanyuki	Higher level: 4/6	1	25-34	Female	Secondry/high school	No delay	Straight to clinic	Came to this clinic today
Kenya	Nanyuki	Higher level: 4/6	1	<25	Female	Secondry/high school	No delay	1 thing	Self-treatment	AB suitable for UTI	Came to this clinic today			Yes antibiotic consumption
Kenya	Nanyuki	Higher level: 4/6	1	35-44	Female	Any further/higher/tertiary qualification	No delay	Straight to clinic	Came to this clinic today
Kenya	Nanyuki	Higher level: 4/6	1	25-34	Female	Secondry/high school	No delay	Straight to clinic	Came to this clinic today
Kenya	Nanyuki	Higher level: 4/6	1	25-34	Female	Secondry/high school	No delay	Straight to clinic	Came to this clinic today
Kenya	Nanyuki	Higher level: 4/6	1	<25	Female	Secondry/high school	delay	Straight to clinic	Came to this clinic today
Kenya	Nanyuki	Higher level: 4/6	1	<25	Female	Secondry/high school	No delay	Straight to clinic	Came to this clinic today
Kenya	Nanyuki	Higher level: 4/6	0	25-34	Male	Secondry/high school	No delay	2 things	Came to this clinic today
Kenya	Nanyuki	Higher level: 4/6	1	<25	Female	Any further/higher/tertiary qualification	No delay	1 thing	Self-treatment	No medicine	Came to this clinic today			No antibiotic consumption
Kenya	Nanyuki	Higher level: 4/6	1	45-54	Male	Any further/higher/tertiary qualification	No delay	Straight to clinic	Came to this clinic today
Kenya	Nanyuki	Higher level: 4/6	1	45-54	Female	Any further/higher/tertiary qualification	No delay	1 thing	Private clinic	Other AB	Came to this clinic today			Yes antibiotic consumption
Kenya	Nanyuki	Higher level: 4/6	1	25-34	Female	Any further/higher/tertiary qualification	No delay	Straight to clinic	Came to this clinic today
Kenya	Nanyuki	Higher level: 4/6	1	<25	Male	Primary	No delay	Straight to clinic	Came to this clinic today
Kenya	Nanyuki	Higher level: 4/6	1	<25	Female	Secondry/high school	No delay	Straight to clinic	Came to this clinic today
Kenya	Nanyuki	Higher level: 4/6	1	<25	Female	Secondry/high school	No delay	Straight to clinic	Came to this clinic today
Kenya	Nanyuki	Higher level: 4/6	1	35-44	Male	Any further/higher/tertiary qualification	No delay	Straight to clinic	Came to this clinic today
Kenya	Nanyuki	Higher level: 4/6	1	25-34	Female	Any further/higher/tertiary qualification	No delay	Straight to clinic	Came to this clinic today
Kenya	Nanyuki	Higher level: 4/6	0	<25	Female	Secondry/high school	No delay	1 thing	Drug shop or Pharmacy	Other AB	Came to this clinic today			Yes antibiotic consumption
Kenya	Nanyuki	Higher level: 4/6	1	<25	Female	Secondry/high school	No delay	Straight to clinic	Came to this clinic today
Kenya	Nanyuki	Higher level: 4/6	1	35-44	Female	Secondry/high school	No delay	1 thing	Self-treatment	No medicine	Came to this clinic today			No antibiotic consumption
Kenya	Nanyuki	Higher level: 4/6	1	25-34	Female	Secondry/high school	No delay	Straight to clinic	Came to this clinic today
Kenya	Nanyuki	Higher level: 4/6	1	45-54	Female	Secondry/high school	No delay	Straight to clinic	Came to this clinic today
Kenya	Nanyuki	Higher level: 4/6	0	<25	Female	Any further/higher/tertiary qualification	No delay	2 things	Came to this clinic today
Kenya	Nanyuki	Higher level: 4/6	0	35-44	Male	Any further/higher/tertiary qualification	No delay	2 things	Came to this clinic today
Kenya	Nanyuki	Higher level: 4/6	0	25-34	Female	Secondry/high school	No delay	2 things	Came to this clinic today
Kenya	Nanyuki	Higher level: 4/6	1	25-34	Female	Any further/higher/tertiary qualification	No delay	Straight to clinic	Came to this clinic today
Kenya	Nanyuki	Higher level: 4/6	0	35-44	Male	Secondry/high school	No delay	2 things	Came to this clinic today
Kenya	Nanyuki	Higher level: 4/6	1	<25	Female	Any further/higher/tertiary qualification	No delay	Straight to clinic	Came to this clinic today
Kenya	Nanyuki	Higher level: 4/6	0	35-44	Male	Secondry/high school	No delay	2 things	Came to this clinic today
Kenya	Nanyuki	Higher level: 4/6	1	<25	Female	Any further/higher/tertiary qualification	No delay	1 thing	Drug shop or Pharmacy	AB suitable for UTI	Came to this clinic today			Yes antibiotic consumption
Kenya	Nanyuki	Higher level: 4/6	0	25-34	Female	Secondry/high school	No delay	Straight to clinic	Came to this clinic today
Kenya	Nanyuki	Higher level: 4/6	0	25-34	Male	Any further/higher/tertiary qualification	No delay	2 things	Came to this clinic today
Kenya	Nanyuki	Higher level: 4/6	0	<25	Female	Secondry/high school	No delay	2 things	Came to this clinic today
Kenya	Nanyuki	Higher level: 4/6	1	25-34	Female	Secondry/high school	No delay	Straight to clinic	Came to this clinic today
Kenya	Nanyuki	Higher level: 4/6	1	25-34	Female	Secondry/high school	No delay	Straight to clinic	Came to this clinic today
Kenya	Nanyuki	Higher level: 4/6	1	25-34	Female	Secondry/high school	No delay	1 thing	Self-treatment	No medicine	Came to this clinic today			No antibiotic consumption
Kenya	Nanyuki	Higher level: 4/6	1	25-34	Female	Secondry/high school	No delay	1 thing	Government clinic	AB suitable for UTI	Came to this clinic today			Yes antibiotic consumption
Kenya	Nanyuki	Higher level: 4/6	0	25-34	Female	Any further/higher/tertiary qualification	No delay	Straight to clinic	Came to this clinic today
Kenya	Nanyuki	Higher level: 4/6	0	<25	Female	Secondry/high school	No delay	1 thing	Self-treatment	No medicine	Came to this clinic today			No antibiotic consumption
Kenya	Nanyuki	Higher level: 4/6	1	<25	Female	Secondry/high school	No delay	1 thing	Drug shop or Pharmacy	AB suitable for UTI	Came to this clinic today			Yes antibiotic consumption
Kenya	Nanyuki	Higher level: 4/6	0	35-44	Male	Any further/higher/tertiary qualification	No delay	2 things	Came to this clinic today
Kenya	Nanyuki	Higher level: 4/6	1	35-44	Female	Secondry/high school	No delay	1 thing	Government clinic	Other AB	Came to this clinic today			Yes antibiotic consumption
Kenya	Nanyuki	Higher level: 4/6	1	<25	Female	Any further/higher/tertiary qualification	No delay	1 thing	Self-treatment	No medicine	Came to this clinic today			No antibiotic consumption
Kenya	Nanyuki	Higher level: 4/6	1	25-34	Female	Secondry/high school	No delay	1 thing	Self-treatment	No medicine	Came to this clinic today			No antibiotic consumption
Kenya	Nanyuki	Higher level: 4/6	1	35-44	Female	Any further/higher/tertiary qualification	No delay	Straight to clinic	Came to this clinic today
Kenya	Nanyuki	Higher level: 4/6	0	25-34	Female	Secondry/high school	No delay	2 things	Came to this clinic today
Kenya	Nanyuki	Higher level: 4/6	1	<25	Female	Secondry/high school	No delay	Straight to clinic	Came to this clinic today
Kenya	Nanyuki	Higher level: 4/6	1	25-34	Female	Secondry/high school	No delay	1 thing	Self-treatment	No medicine	Came to this clinic today			No antibiotic consumption
Kenya	Nanyuki	Higher level: 4/6	1	<25	Female	Any further/higher/tertiary qualification	No delay	1 thing	Self-treatment	AB suitable for UTI	Came to this clinic today			Yes antibiotic consumption
Kenya	Nanyuki	Higher level: 4/6	1	25-34	Female	Any further/higher/tertiary qualification	No delay	Straight to clinic	Came to this clinic today
Kenya	Nanyuki	Higher level: 4/6	1	25-34	Female	Secondry/high school	No delay	1 thing	Government clinic	AB suitable for UTI	Came to this clinic today			Yes antibiotic consumption
Kenya	Nanyuki	Higher level: 4/6	1	<25	Female	Secondry/high school	No delay	Straight to clinic	Came to this clinic today
Kenya	Nanyuki	Higher level: 4/6	1	45-54	Male	Secondry/high school	No delay	Straight to clinic	Came to this clinic today
Kenya	Nanyuki	Higher level: 4/6	1	<25	Male	Any further/higher/tertiary qualification	No delay	Straight to clinic	Came to this clinic today
Kenya	Nanyuki	Higher level: 4/6	1	25-34	Female	Any further/higher/tertiary qualification	No delay	Straight to clinic	Came to this clinic today
Kenya	Nanyuki	Higher level: 4/6	1	35-44	Female	Secondry/high school	No delay	Straight to clinic	Came to this clinic today
Kenya	Nanyuki	Higher level: 4/6	1	35-44	Female	Secondry/high school	No delay	1 thing	Government clinic	Other AB	Came to this clinic today			Yes antibiotic consumption
Kenya	Nanyuki	Higher level: 4/6	0	<25	Female	Secondry/high school	No delay	1 thing	Self-treatment	No medicine	Came to this clinic today			No antibiotic consumption
Kenya	Nanyuki	Higher level: 4/6	1	25-34	Female	Secondry/high school	No delay	1 thing	Drug shop or Pharmacy	AB suitable for UTI	Came to this clinic today			Yes antibiotic consumption
Kenya	Nanyuki	Higher level: 4/6	1	<25	Female	Secondry/high school	No delay	Straight to clinic	Came to this clinic today
Kenya	Nanyuki	Higher level: 4/6	1	35-44	Male	Any further/higher/tertiary qualification	No delay	Straight to clinic	Came to this clinic today
Kenya	Nanyuki	Higher level: 4/6	0	35-44	Male	Secondry/high school	No delay	2 things	Came to this clinic today
Kenya	Nanyuki	Higher level: 4/6	0	<25	Female	Primary	No delay	2 things	Came to this clinic today
Kenya	Nanyuki	Higher level: 4/6	1	25-34	Female	Any further/higher/tertiary qualification	No delay	1 thing	Drug shop or Pharmacy	AB suitable for UTI	Came to this clinic today			Yes antibiotic consumption
Kenya	Nanyuki	Higher level: 4/6	1	<25	Female	Secondry/high school	No delay	Straight to clinic	Came to this clinic today
Kenya	Nanyuki	Higher level: 4/6	0	25-34	Female	Secondry/high school	No delay	Straight to clinic	Came to this clinic today
Kenya	Nanyuki	Higher level: 4/6	1	35-44	Female	Any further/higher/tertiary qualification	No delay	1 thing	Drug shop or Pharmacy	AB suitable for UTI	Came to this clinic today			Yes antibiotic consumption
Kenya	Nanyuki	Higher level: 4/6	1	25-34	Female	Secondry/high school	No delay	Straight to clinic	Came to this clinic today
Kenya	Nanyuki	Higher level: 4/6	1	25-34	Female	Secondry/high school	No delay	Straight to clinic	Came to this clinic today
Kenya	Nanyuki	Higher level: 4/6	1	25-34	Female	Any further/higher/tertiary qualification	No delay	Straight to clinic	Came to this clinic today
Kenya	Nanyuki	Higher level: 4/6	1	35-44	Female	Secondry/high school	No delay	1 thing	Drug shop or Pharmacy	AB suitable for UTI	Came to this clinic today			Yes antibiotic consumption
Kenya	Nanyuki	Higher level: 4/6	0	25-34	Male	Any further/higher/tertiary qualification	No delay	2 things	Came to this clinic today
Kenya	Nanyuki	Higher level: 4/6	1	25-34	Female	Secondry/high school	No delay	Straight to clinic	Came to this clinic today
Kenya	Nanyuki	Higher level: 4/6	1	25-34	Female	Any further/higher/tertiary qualification	No delay	Straight to clinic	Came to this clinic today
Kenya	Nanyuki	Higher level: 4/6	1	35-44	Female	Secondry/high school	No delay	1 thing	Government clinic	Other AB	Came to this clinic today			Yes antibiotic consumption
Kenya	Nanyuki	Higher level: 4/6	1	<25	Female	Any further/higher/tertiary qualification	No delay	Straight to clinic	Came to this clinic today
Kenya	Nanyuki	Higher level: 4/6	0	25-34	Female	Secondry/high school	No delay	1 thing	Self-treatment	No medicine	Came to this clinic today			No antibiotic consumption
Kenya	Nanyuki	Higher level: 4/6	0	25-34	Female	Any further/higher/tertiary qualification	No delay	Straight to clinic	Came to this clinic today
Kenya	Nanyuki	Higher level: 4/6	1	25-34	Female	Any further/higher/tertiary qualification	No delay	Straight to clinic	Came to this clinic today
Kenya	Nanyuki	Higher level: 4/6	0	35-44	Male	Any further/higher/tertiary qualification	No delay	2 things	Came to this clinic today
Kenya	Nanyuki	Higher level: 4/6	1	35-44	Female	Secondry/high school	No delay	1 thing	Self-treatment	No medicine	Came to this clinic today			No antibiotic consumption
Kenya	Nanyuki	Higher level: 4/6	0	25-34	Female	Secondry/high school	No delay	1 thing	Drug shop or Pharmacy	AB suitable for UTI	Came to this clinic today			Yes antibiotic consumption
Kenya	Nanyuki	Higher level: 4/6	1	65+	Female	Secondry/high school	No delay	Straight to clinic	Came to this clinic today
Kenya	Nanyuki	Higher level: 4/6	0	25-34	Female	Secondry/high school	No delay	2 things	Came to this clinic today
Kenya	Nanyuki	Higher level: 4/6	1	<25	Female	Secondry/high school	No delay	Straight to clinic	Came to this clinic today
Kenya	Nanyuki	Higher level: 4/6	0	25-34	Female	Any further/higher/tertiary qualification	No delay	1 thing	Drug shop or Pharmacy	Other AB	Came to this clinic today			Yes antibiotic consumption
Kenya	Nanyuki	Higher level: 4/6	1	45-54	Female	Secondry/high school	No delay	Straight to clinic	Came to this clinic today
Kenya	Nanyuki	Higher level: 4/6	1	25-34	Female	Any further/higher/tertiary qualification	No delay	Straight to clinic	Came to this clinic today
Kenya	Nanyuki	Higher level: 4/6	1	<25	Female	Any further/higher/tertiary qualification	No delay	Straight to clinic	Came to this clinic today
Kenya	Nanyuki	Higher level: 4/6	1	<25	Female	Secondry/high school	No delay	Straight to clinic	Came to this clinic today
Kenya	Nanyuki	Higher level: 4/6	1	25-34	Female	Any further/higher/tertiary qualification	No delay	Straight to clinic	Came to this clinic today
Kenya	Nanyuki	Higher level: 4/6	1	25-34	Female	Secondry/high school	No delay	Straight to clinic	Came to this clinic today
Kenya	Nanyuki	Higher level: 4/6	1	25-34	Female	Secondry/high school	No delay	Straight to clinic	Came to this clinic today
Kenya	Nanyuki	Higher level: 4/6	1	25-34	Female	Any further/higher/tertiary qualification	No delay	Straight to clinic	Came to this clinic today
Kenya	Nanyuki	Higher level: 4/6	1	<25	Female	Any further/higher/tertiary qualification	No delay	Straight to clinic	Came to this clinic today
Kenya	Nanyuki	Higher level: 4/6	1	<25	Female	Secondry/high school	No delay	1 thing	Drug shop or Pharmacy	AB suitable for UTI	Came to this clinic today			Yes antibiotic consumption
Kenya	Nanyuki	Higher level: 4/6	0	45-54	Female	Secondry/high school	No delay	Straight to clinic	Came to this clinic today
Kenya	Nanyuki	Higher level: 4/6	1	25-34	Male	Any further/higher/tertiary qualification	No delay	Straight to clinic	Came to this clinic today
Kenya	Nanyuki	Higher level: 4/6	1	<25	Female	Secondry/high school	No delay	1 thing	Self-treatment	No medicine	Came to this clinic today			No antibiotic consumption
Kenya	Nanyuki	Higher level: 4/6	1	<25	Female	Secondry/high school	No delay	Straight to clinic	Came to this clinic today
Kenya	Nanyuki	Higher level: 4/6	0	25-34	Female	Any further/higher/tertiary qualification	No delay	2 things	Came to this clinic today
Kenya	Nanyuki	Higher level: 4/6	1	25-34	Female	Any further/higher/tertiary qualification	No delay	Straight to clinic	Came to this clinic today
Kenya	Nanyuki	Higher level: 4/6	1	35-44	Female	Any further/higher/tertiary qualification	No delay	Straight to clinic	Came to this clinic today
Kenya	Nanyuki	Higher level: 4/6	0	25-34	Male	Secondry/high school	No delay	2 things	Came to this clinic today
Kenya	Nanyuki	Higher level: 4/6	1	<25	Female	Secondry/high school	No delay	Straight to clinic	Came to this clinic today
Kenya	Nanyuki	Higher level: 4/6	1	25-34	Female	Any further/higher/tertiary qualification	No delay	1 thing	Self-treatment	No medicine	Came to this clinic today			No antibiotic consumption
Kenya	Nanyuki	Higher level: 4/6	1	<25	Female	Secondry/high school	No delay	Straight to clinic	Came to this clinic today
Kenya	Nanyuki	Higher level: 4/6	1	25-34	Female	Any further/higher/tertiary qualification	No delay	Straight to clinic	Came to this clinic today
Kenya	Nanyuki	Higher level: 4/6	1	25-34	Female	Any further/higher/tertiary qualification	No delay	Straight to clinic	Came to this clinic today
Kenya	Nanyuki	Higher level: 4/6	1	45-54	Female	Secondry/high school	No delay	1 thing	Government clinic	AB suitable for UTI	Came to this clinic today			Yes antibiotic consumption
Kenya	Nanyuki	Higher level: 4/6	1	<25	Female	Secondry/high school	No delay	Straight to clinic	Came to this clinic today
Kenya	Nanyuki	Higher level: 4/6	0	25-34	Female	Any further/higher/tertiary qualification	No delay	Straight to clinic	Came to this clinic today
Kenya	Nanyuki	Higher level: 4/6	1	25-34	Female	Any further/higher/tertiary qualification	No delay	1 thing	Drug shop or Pharmacy	Other AB	Came to this clinic today			Yes antibiotic consumption
Kenya	Nanyuki	Higher level: 4/6	1	25-34	Female	Secondry/high school	No delay	Straight to clinic	Came to this clinic today
Kenya	Nanyuki	Higher level: 4/6	0	<25	Female	Secondry/high school	No delay	2 things	Came to this clinic today
Kenya	Nanyuki	Higher level: 4/6	0	25-34	Female	Secondry/high school	No delay	2 things	Came to this clinic today
Kenya	Nanyuki	Higher level: 4/6	1	<25	Female	Any further/higher/tertiary qualification	No delay	1 thing	Drug shop or Pharmacy	AB suitable for UTI	Came to this clinic today			Yes antibiotic consumption
Kenya	Nanyuki	Higher level: 4/6	1	25-34	Female	Secondry/high school	No delay	1 thing	Government clinic	Other AB	Came to this clinic today			Yes antibiotic consumption
Kenya	Nanyuki	Higher level: 4/6	1	35-44	Female	Any further/higher/tertiary qualification	No delay	Straight to clinic	Came to this clinic today
Kenya	Nanyuki	Higher level: 4/6	1	35-44	Male	Secondry/high school	No delay	Straight to clinic	Came to this clinic today
Kenya	Nanyuki	Higher level: 4/6	0	<25	Female	Any further/higher/tertiary qualification	No delay	1 thing	Drug shop or Pharmacy	Other AB	Came to this clinic today			Yes antibiotic consumption
Kenya	Nanyuki	Higher level: 4/6	1	45-54	Female	Secondry/high school	No delay	Straight to clinic	Came to this clinic today
Kenya	Nanyuki	Higher level: 4/6	1	25-34	Male	Secondry/high school	No delay	Straight to clinic	Came to this clinic today
Kenya	Nanyuki	Higher level: 4/6	1	25-34	Female	Secondry/high school	No delay	Straight to clinic	Came to this clinic today
Kenya	Nanyuki	Higher level: 4/6	1	<25	Female	Any further/higher/tertiary qualification	No delay	Straight to clinic	Came to this clinic today
Kenya	Nanyuki	Higher level: 4/6	1	<25	Female	Secondry/high school	No delay	Straight to clinic	Came to this clinic today
Kenya	Nanyuki	Higher level: 4/6	1	25-34	Female	Any further/higher/tertiary qualification	delay	Straight to clinic	Came to this clinic today
Kenya	Nanyuki	Higher level: 4/6	1	45-54	Female	Secondry/high school	No delay	Straight to clinic	Came to this clinic today
Kenya	Nanyuki	Higher level: 4/6	1	35-44	Female	Secondry/high school	No delay	1 thing	Government clinic	Other AB	Came to this clinic today			Yes antibiotic consumption
Kenya	Nanyuki	Higher level: 4/6	1	25-34	Female	Secondry/high school	No delay	Straight to clinic	Came to this clinic today
Kenya	Nanyuki	Higher level: 4/6	1	25-34	Female	Secondry/high school	No delay	Straight to clinic	Came to this clinic today
Kenya	Nanyuki	Higher level: 4/6	1	25-34	Female	Any further/higher/tertiary qualification	No delay	Straight to clinic	Came to this clinic today
Kenya	Nanyuki	Higher level: 4/6	1	35-44	Female	Secondry/high school	No delay	Straight to clinic	Came to this clinic today
Kenya	Nanyuki	Higher level: 4/6	1	25-34	Female	Secondry/high school	No delay	1 thing	Government clinic	Other AB	Came to this clinic today			Yes antibiotic consumption
Kenya	Nanyuki	Higher level: 4/6	1	25-34	Female	Any further/higher/tertiary qualification	No delay	Straight to clinic	Came to this clinic today
Kenya	Nanyuki	Higher level: 4/6	0	25-34	Female	Secondry/high school	No delay	2 things	Came to this clinic today
Kenya	Nanyuki	Higher level: 4/6	1	25-34	Female	Secondry/high school	No delay	Straight to clinic	Came to this clinic today
Kenya	Nanyuki	Higher level: 4/6	1	35-44	Female	Secondry/high school	No delay	Straight to clinic	Came to this clinic today
Kenya	Nanyuki	Higher level: 4/6	1	<25	Female	Any further/higher/tertiary qualification	No delay	1 thing	Drug shop or Pharmacy	Other AB	Came to this clinic today			Yes antibiotic consumption
Kenya	Nanyuki	Higher level: 4/6	1	25-34	Female	Any further/higher/tertiary qualification	No delay	Straight to clinic	Came to this clinic today
Kenya	Nanyuki	Higher level: 4/6	1	25-34	Female	Secondry/high school	No delay	Straight to clinic	Came to this clinic today
Kenya	Nanyuki	Higher level: 4/6	1	25-34	Female	Any further/higher/tertiary qualification	No delay	Straight to clinic	Came to this clinic today
Kenya	Makueni	Higher level: 4/6	0	25-34	Female	Secondry/high school	No delay	Straight to clinic	Came to this clinic today
Kenya	Makueni	Higher level: 4/6	1	<25	Female	Any further/higher/tertiary qualification	No delay	Straight to clinic	Came to this clinic today
Kenya	Makueni	Higher level: 4/6	0	25-34	Female	Any further/higher/tertiary qualification	No delay	1 thing	Drug shop or Pharmacy	Other AB	Came to this clinic today			Yes antibiotic consumption
Kenya	Makueni	Higher level: 4/6	0	25-34	Male	Any further/higher/tertiary qualification	No delay	2 things	Came to this clinic today
Kenya	Makueni	Higher level: 4/6	0	<25	Female	Primary	No delay	2 things	Came to this clinic today
Kenya	Makueni	Higher level: 4/6	0	25-34	Female	Secondry/high school	No delay	Straight to clinic	Came to this clinic today
Kenya	Makueni	Higher level: 4/6	1	25-34	Female	Secondry/high school	No delay	2 things	Came to this clinic today
Kenya	Makueni	Higher level: 4/6	0	35-44	Male	Secondry/high school	No delay	Straight to clinic	Came to this clinic today
Kenya	Makueni	Higher level: 4/6	1	<25	Female	Any further/higher/tertiary qualification	No delay	Straight to clinic	Came to this clinic today
Kenya	Makueni	Higher level: 4/6	1	35-44	Female	Secondry/high school	No delay	Straight to clinic	Came to this clinic today
Kenya	Makueni	Higher level: 4/6	1	25-34	Female	Any further/higher/tertiary qualification	No delay	Straight to clinic	Came to this clinic today
Kenya	Makueni	Higher level: 4/6	1	25-34	Female	Secondry/high school	No delay	Straight to clinic	Came to this clinic today
Kenya	Makueni	Higher level: 4/6	0	45-54	Female	Secondry/high school	No delay	1 thing	Self-treatment	No medicine	Came to this clinic today			No antibiotic consumption
Kenya	Makueni	Higher level: 4/6	1	25-34	Female	Secondry/high school	No delay	1 thing	Drug shop or Pharmacy	Other AB	Came to this clinic today			Yes antibiotic consumption
Kenya	Makueni	Higher level: 4/6	0	<25	Female	Secondry/high school	No delay	Straight to clinic	Came to this clinic today
Kenya	Makueni	Higher level: 4/6	1	25-34	Female	Secondry/high school	No delay	Straight to clinic	Came to this clinic today
Kenya	Makueni	Higher level: 4/6	0	25-34	Female	Secondry/high school	No delay	2 things	Came to this clinic today
Kenya	Makueni	Higher level: 4/6	1	25-34	Female	Secondry/high school	No delay	Straight to clinic	Came to this clinic today
Kenya	Makueni	Higher level: 4/6	1	<25	Female	Secondry/high school	No delay	Straight to clinic	Came to this clinic today
Kenya	Makueni	Higher level: 4/6	1	<25	Female	Secondry/high school	No delay	Straight to clinic	Came to this clinic today
Kenya	Makueni	Higher level: 4/6	1	25-34	Female	Secondry/high school	No delay	Straight to clinic	Came to this clinic today
Kenya	Makueni	Higher level: 4/6	1	<25	Female	Any further/higher/tertiary qualification	No delay	Straight to clinic	Came to this clinic today
Kenya	Makueni	Higher level: 4/6	0	25-34	Female	Secondry/high school	No delay	2 things	Came to this clinic today
Kenya	Makueni	Higher level: 4/6	1	45-54	Female	Secondry/high school	No delay	Straight to clinic	Came to this clinic today
Kenya	Makueni	Higher level: 4/6	1	<25	Female	Secondry/high school	No delay	Straight to clinic	Came to this clinic today
Kenya	Makueni	Higher level: 4/6	0	<25	Female	Any further/higher/tertiary qualification	No delay	2 things	Came to this clinic today
Kenya	Makueni	Higher level: 4/6	1	35-44	Female	Any further/higher/tertiary qualification	No delay	Straight to clinic	Came to this clinic today
Kenya	Makueni	Higher level: 4/6	1	35-44	Female	Secondry/high school	No delay	1 thing	Self-treatment	No medicine	Came to this clinic today			No antibiotic consumption
Kenya	Makueni	Higher level: 4/6	0	25-34	Female	Secondry/high school	No delay	2 things	Came to this clinic today
Kenya	Makueni	Higher level: 4/6	1	<25	Female	Secondry/high school	No delay	1 thing	Drug shop or Pharmacy	Other AB	Came to this clinic today			Yes antibiotic consumption
Kenya	Makueni	Higher level: 4/6	0	<25	Female	Secondry/high school	No delay	2 things	Came to this clinic today
Kenya	Makueni	Higher level: 4/6	0	<25	Female	Secondry/high school	No delay	2 things	Came to this clinic today
Kenya	Makueni	Higher level: 4/6	1	65+	Female	Primary	No delay	1 thing	Self-treatment	No medicine	Came to this clinic today			No antibiotic consumption
Kenya	Makueni	Higher level: 4/6	1	65+	Female	Primary	No delay	1 thing	Government clinic	AB suitable for UTI	Came to this clinic today			Yes antibiotic consumption
Kenya	Makueni	Higher level: 4/6	1	25-34	Female	Secondry/high school	No delay	Straight to clinic	Came to this clinic today
Kenya	Makueni	Higher level: 4/6	0	25-34	Female	Secondry/high school	No delay	1 thing	Drug shop or Pharmacy	Other AB	Came to this clinic today			Yes antibiotic consumption
Kenya	Makueni	Higher level: 4/6	1	25-34	Female	Secondry/high school	No delay	Straight to clinic	Came to this clinic today
Kenya	Makueni	Higher level: 4/6	1	65+	Female	Primary	No delay	Straight to clinic	Came to this clinic today
Kenya	Makueni	Higher level: 4/6	1	25-34	Female	Any further/higher/tertiary qualification	No delay	Straight to clinic	Came to this clinic today
Kenya	Makueni	Higher level: 4/6	1	<25	Female	Secondry/high school	No delay	Straight to clinic	Came to this clinic today
Kenya	Makueni	Higher level: 4/6	1	25-34	Female	Secondry/high school	No delay	Straight to clinic	Came to this clinic today
Kenya	Makueni	Higher level: 4/6	1	25-34	Female	Any further/higher/tertiary qualification	No delay	2 things	Came to this clinic today
Kenya	Makueni	Higher level: 4/6	0	<25	Female	Secondry/high school	No delay	2 things	Came to this clinic today
Kenya	Makueni	Higher level: 4/6	1	35-44	Female	Any further/higher/tertiary qualification	No delay	Straight to clinic	Came to this clinic today
Kenya	Makueni	Higher level: 4/6	1	<25	Female	Secondry/high school	No delay	1 thing	Drug shop or Pharmacy	Other AB	Came to this clinic today			Yes antibiotic consumption
Kenya	Makueni	Higher level: 4/6	1	<25	Female	Secondry/high school	No delay	Straight to clinic	Came to this clinic today
Kenya	Makueni	Higher level: 4/6	0	25-34	Female	Any further/higher/tertiary qualification	No delay	2 things	Came to this clinic today
Kenya	Makueni	Higher level: 4/6	1	<25	Female	Secondry/high school	No delay	1 thing	Self-treatment	No medicine	Came to this clinic today			No antibiotic consumption
Kenya	Makueni	Higher level: 4/6	1	35-44	Female	Any further/higher/tertiary qualification	No delay	Straight to clinic	Came to this clinic today
Kenya	Makueni	Higher level: 4/6	1	<25	Female	Secondry/high school	No delay	Straight to clinic	Came to this clinic today
Kenya	Makueni	Higher level: 4/6	1	<25	Female	Secondry/high school	No delay	Straight to clinic	Came to this clinic today
Kenya	Makueni	Higher level: 4/6	1	<25	Female	Any further/higher/tertiary qualification	No delay	Straight to clinic	Came to this clinic today
Kenya	Makueni	Higher level: 4/6	1	25-34	Female	Secondry/high school	No delay	Straight to clinic	Came to this clinic today
Kenya	Makueni	Higher level: 4/6	1	<25	Female	Secondry/high school	No delay	Straight to clinic	Came to this clinic today
Kenya	Makueni	Higher level: 4/6	1	35-44	Female	Secondry/high school	No delay	Straight to clinic	Came to this clinic today
Kenya	Makueni	Higher level: 4/6	1	25-34	Female	Secondry/high school	No delay	Straight to clinic	Came to this clinic today
Kenya	Makueni	Higher level: 4/6	1	25-34	Female	Any further/higher/tertiary qualification	delay	Straight to clinic	Came to this clinic today
Kenya	Makueni	Higher level: 4/6	1	<25	Female	Secondry/high school	No delay	Straight to clinic	Came to this clinic today
Kenya	Makueni	Higher level: 4/6	1	55-64	Female	Secondry/high school	No delay	1 thing	Self-treatment	No medicine	Came to this clinic today			No antibiotic consumption
Kenya	Makueni	Higher level: 4/6	1	65+	Male	Secondry/high school	delay	Straight to clinic	Came to this clinic today
Kenya	Makueni	Higher level: 4/6	0	<25	Female	Any further/higher/tertiary qualification	No delay	1 thing	Drug shop or Pharmacy	AB suitable for UTI	Came to this clinic today			Yes antibiotic consumption
Kenya	Makueni	Higher level: 4/6	0	25-34	Female	Secondry/high school	No delay	2 things	Came to this clinic today
Kenya	Makueni	Higher level: 4/6	0	25-34	Female	Secondry/high school	No delay	2 things	Came to this clinic today
Kenya	Makueni	Higher level: 4/6	1	25-34	Female	Secondry/high school	No delay	1 thing	Government clinic	AB suitable for UTI	Came to this clinic today			Yes antibiotic consumption
Kenya	Makueni	Higher level: 4/6	1	55-64	Female	Primary	No delay	1 thing	Government clinic	Other AB	Came to this clinic today			Yes antibiotic consumption
Kenya	Makueni	Higher level: 4/6	1	25-34	Female	Secondry/high school	No delay	Straight to clinic	Came to this clinic today
Kenya	Makueni	Higher level: 4/6	1	<25	Female	Secondry/high school	No delay	Straight to clinic	Came to this clinic today
Kenya	Makueni	Higher level: 4/6	1	65+	Female	Primary	No delay	Straight to clinic	Came to this clinic today
Kenya	Makueni	Higher level: 4/6	1	<25	Female	Any further/higher/tertiary qualification	No delay	Straight to clinic	Came to this clinic today
Kenya	Makueni	Higher level: 4/6	1	<25	Female	Secondry/high school	No delay	Straight to clinic	Came to this clinic today
Kenya	Makueni	Higher level: 4/6	0	<25	Female	Secondry/high school	No delay	2 things	Came to this clinic today
Kenya	Makueni	Higher level: 4/6	1	25-34	Female	Secondry/high school	No delay	Straight to clinic	Came to this clinic today
Kenya	Makueni	Higher level: 4/6	1	<25	Female	Any further/higher/tertiary qualification	No delay	Straight to clinic	Came to this clinic today
Kenya	Makueni	Higher level: 4/6	1	25-34	Female	Any further/higher/tertiary qualification	No delay	1 thing	Private clinic	Other AB	Came to this clinic today			Yes antibiotic consumption
Kenya	Makueni	Higher level: 4/6	1	<25	Female	Secondry/high school	No delay	1 thing	Private clinic	Other AB	Came to this clinic today			Yes antibiotic consumption
Kenya	Makueni	Higher level: 4/6	1	25-34	Female	Secondry/high school	No delay	Straight to clinic	Came to this clinic today
Kenya	Makueni	Higher level: 4/6	1	25-34	Female	Secondry/high school	No delay	Straight to clinic	Came to this clinic today
Kenya	Makueni	Higher level: 4/6	1	35-44	Female	Secondry/high school	No delay	1 thing	Government clinic	Other AB	Came to this clinic today			Yes antibiotic consumption
Kenya	Makueni	Higher level: 4/6	0	25-34	Female	Secondry/high school	No delay	1 thing	Self-treatment	No medicine	Came to this clinic today			No antibiotic consumption
Kenya	Makueni	Higher level: 4/6	1	<25	Female	Secondry/high school	No delay	Straight to clinic	Came to this clinic today
Kenya	Makueni	Higher level: 4/6	1	25-34	Female	Secondry/high school	No delay	Straight to clinic	Came to this clinic today
Kenya	Makueni	Higher level: 4/6	0	65+	Male	Primary	No delay	2 things	Came to this clinic today
Kenya	Makueni	Higher level: 4/6	1	25-34	Female	Any further/higher/tertiary qualification	No delay	Straight to clinic	Came to this clinic today
Kenya	Makueni	Higher level: 4/6	0	35-44	Female	Secondry/high school	No delay	Straight to clinic	Came to this clinic today
Kenya	Makueni	Higher level: 4/6	0	35-44	Male	Any further/higher/tertiary qualification	No delay	2 things	Came to this clinic today
Kenya	Makueni	Higher level: 4/6	1	25-34	Female	Secondry/high school	No delay	Straight to clinic	Came to this clinic today
Kenya	Makueni	Higher level: 4/6	1	<25	Female	Secondry/high school	No delay	Straight to clinic	Came to this clinic today
Kenya	Makueni	Higher level: 4/6	1	25-34	Female	Secondry/high school	No delay	1 thing	Government clinic	Other AB	Came to this clinic today			Yes antibiotic consumption
Kenya	Makueni	Higher level: 4/6	1	<25	Female	Secondry/high school	No delay	Straight to clinic	Came to this clinic today
Kenya	Makueni	Higher level: 4/6	0	45-54	Female	Secondry/high school	No delay	2 things	Came to this clinic today
Kenya	Makueni	Higher level: 4/6	0	35-44	Male	Any further/higher/tertiary qualification	No delay	2 things	Came to this clinic today
Kenya	Makueni	Higher level: 4/6	0	<25	Female	Any further/higher/tertiary qualification	No delay	1 thing	Drug shop or Pharmacy	Other AB	Came to this clinic today			Yes antibiotic consumption
Kenya	Makueni	Higher level: 4/6	1	<25	Female	Secondry/high school	No delay	Straight to clinic	Came to this clinic today
Kenya	Makueni	Higher level: 4/6	0	25-34	Female	Any further/higher/tertiary qualification	No delay	Straight to clinic	Came to this clinic today
Kenya	Makueni	Higher level: 4/6	1	25-34	Female	Secondry/high school	No delay	Straight to clinic	Came to this clinic today
Kenya	Makueni	Higher level: 4/6	1	<25	Female	Secondry/high school	No delay	1 thing	Drug shop or Pharmacy	Other AB	Came to this clinic today			Yes antibiotic consumption
Kenya	Makueni	Higher level: 4/6	1	<25	Female	Secondry/high school	No delay	Straight to clinic	Came to this clinic today
Kenya	Makueni	Higher level: 4/6	1	25-34	Female	Secondry/high school	No delay	Straight to clinic	Came to this clinic today
Kenya	Makueni	Higher level: 4/6	1	45-54	Female	Secondry/high school	No delay	Straight to clinic	Came to this clinic today
Kenya	Makueni	Higher level: 4/6	1	25-34	Female	Secondry/high school	No delay	1 thing	Drug shop or Pharmacy	AB suitable for UTI	Came to this clinic today			Yes antibiotic consumption
Kenya	Makueni	Higher level: 4/6	1	25-34	Female	Any further/higher/tertiary qualification	No delay	Straight to clinic	Came to this clinic today
Kenya	Makueni	Higher level: 4/6	0	25-34	Female	Secondry/high school	No delay	Straight to clinic	Came to this clinic today
Kenya	Makueni	Higher level: 4/6	1	25-34	Female	Secondry/high school	No delay	Straight to clinic	Came to this clinic today
Kenya	Makueni	Higher level: 4/6	1	25-34	Female	Secondry/high school	No delay	Straight to clinic	Came to this clinic today
Kenya	Makueni	Higher level: 4/6	1	<25	Female	Secondry/high school	No delay	Straight to clinic	Came to this clinic today
Kenya	Makueni	Higher level: 4/6	1	25-34	Female	Secondry/high school	No delay	Straight to clinic	Came to this clinic today
Kenya	Makueni	Higher level: 4/6	1	25-34	Female	Any further/higher/tertiary qualification	No delay	Straight to clinic	Came to this clinic today
Kenya	Makueni	Higher level: 4/6	1	<25	Female	Any further/higher/tertiary qualification	No delay	1 thing	Drug shop or Pharmacy	Other AB	Came to this clinic today			Yes antibiotic consumption
Kenya	Makueni	Higher level: 4/6	1	25-34	Female	Any further/higher/tertiary qualification	No delay	Straight to clinic	Came to this clinic today
Kenya	Makueni	Higher level: 4/6	1	35-44	Female	Secondry/high school	No delay	1 thing	Drug shop or Pharmacy	AB suitable for UTI	Came to this clinic today			Yes antibiotic consumption
Kenya	Makueni	Higher level: 4/6	0	25-34	Female	Secondry/high school	No delay	1 thing	Self-treatment	No medicine	Came to this clinic today			No antibiotic consumption
Kenya	Makueni	Higher level: 4/6	1	<25	Female	Secondry/high school	No delay	Straight to clinic	Came to this clinic today
Kenya	Makueni	Higher level: 4/6	1	<25	Female	Secondry/high school	No delay	Straight to clinic	Came to this clinic today
Kenya	Makueni	Higher level: 4/6	1	<25	Female	Secondry/high school	No delay	Straight to clinic	Came to this clinic today
Kenya	Makueni	Higher level: 4/6	0	25-34	Female	Secondry/high school	No delay	1 thing	Private clinic	Other AB	Came to this clinic today			Yes antibiotic consumption
Kenya	Makueni	Higher level: 4/6	0	25-34	Female	Secondry/high school	No delay	1 thing	Self-treatment	No medicine	Came to this clinic today			No antibiotic consumption
Kenya	Makueni	Higher level: 4/6	0	25-34	Female	Any further/higher/tertiary qualification	No delay	2 things	Came to this clinic today
Kenya	Makueni	Higher level: 4/6	1	<25	Female	Any further/higher/tertiary qualification	No delay	Straight to clinic	Came to this clinic today
Kenya	Makueni	Higher level: 4/6	1	35-44	Female	Any further/higher/tertiary qualification	No delay	1 thing	Private clinic	AB suitable for UTI	Came to this clinic today			Yes antibiotic consumption
Kenya	Makueni	Higher level: 4/6	0	<25	Female	Secondry/high school	No delay	2 things	Came to this clinic today
Kenya	Makueni	Higher level: 4/6	1	25-34	Female	Secondry/high school	No delay	Straight to clinic	Came to this clinic today
Kenya	Makueni	Higher level: 4/6	0	25-34	Female	Secondry/high school	No delay	Straight to clinic	Came to this clinic today
Kenya	Makueni	Higher level: 4/6	1	25-34	Female	Secondry/high school	No delay	Straight to clinic	Came to this clinic today
Kenya	Makueni	Higher level: 4/6	1	<25	Female	Secondry/high school	No delay	Straight to clinic	Came to this clinic today
Kenya	Makueni	Higher level: 4/6	1	25-34	Female	Secondry/high school	No delay	Straight to clinic	Came to this clinic today
Kenya	Makueni	Higher level: 4/6	1	25-34	Female	Secondry/high school	No delay	1 thing	Private clinic	Other AB	Came to this clinic today			Yes antibiotic consumption
Kenya	Makueni	Higher level: 4/6	1	<25	Female	Secondry/high school	No delay	Straight to clinic	Came to this clinic today
Kenya	Makueni	Higher level: 4/6	0	<25	Female	Any further/higher/tertiary qualification	No delay	2 things	Came to this clinic today
Kenya	Makueni	Higher level: 4/6	1	25-34	Female	Secondry/high school	No delay	Straight to clinic	Came to this clinic today
Kenya	Makueni	Higher level: 4/6	1	65+	Female	Any further/higher/tertiary qualification	No delay	Straight to clinic	Came to this clinic today
Kenya	Makueni	Higher level: 4/6	0	<25	Female	Secondry/high school	No delay	1 thing	Drug shop or Pharmacy	Other AB	Came to this clinic today			Yes antibiotic consumption
Kenya	Makueni	Higher level: 4/6	1	<25	Female	Any further/higher/tertiary qualification	No delay	1 thing	Drug shop or Pharmacy	Other AB	Came to this clinic today			Yes antibiotic consumption
Kenya	Makueni	Higher level: 4/6	0	35-44	Female	Secondry/high school	No delay	2 things	Came to this clinic today
Kenya	Makueni	Higher level: 4/6	1	25-34	Female	Any further/higher/tertiary qualification	No delay	Straight to clinic	Came to this clinic today
Kenya	Makueni	Higher level: 4/6	0	<25	Female	Any further/higher/tertiary qualification	No delay	Straight to clinic	Came to this clinic today
Kenya	Makueni	Higher level: 4/6	1	<25	Female	Secondry/high school	No delay	Straight to clinic	Came to this clinic today
Kenya	Makueni	Higher level: 4/6	1	55-64	Female	Secondry/high school	No delay	Straight to clinic	Came to this clinic today
Kenya	Makueni	Higher level: 4/6	1	25-34	Female	Secondry/high school	No delay	Straight to clinic	Came to this clinic today
Kenya	Makueni	Higher level: 4/6	0	25-34	Female	Secondry/high school	No delay	1 thing	Self-treatment	No medicine	Came to this clinic today			No antibiotic consumption
Kenya	Makueni	Higher level: 4/6	0	25-34	Female	Secondry/high school	No delay	2 things	Came to this clinic today
Kenya	Makueni	Higher level: 4/6	1	25-34	Female	Secondry/high school	No delay	Straight to clinic	Came to this clinic today
Kenya	Makueni	Higher level: 4/6	1	<25	Female	Any further/higher/tertiary qualification	No delay	Straight to clinic	Came to this clinic today
Kenya	Makueni	Higher level: 4/6	0	25-34	Female	Secondry/high school	No delay	2 things	Came to this clinic today
Kenya	Makueni	Higher level: 4/6	0	35-44	Female	Any further/higher/tertiary qualification	No delay	Straight to clinic	Came to this clinic today
Kenya	Makueni	Higher level: 4/6	0	25-34	Female	Any further/higher/tertiary qualification	No delay	2 things	Came to this clinic today
Kenya	Makueni	Higher level: 4/6	1	<25	Female	Any further/higher/tertiary qualification	No delay	1 thing	Private clinic	Other AB	Came to this clinic today			Yes antibiotic consumption
Kenya	Makueni	Higher level: 4/6	1	55-64	Male	Secondry/high school	No delay	Straight to clinic	Came to this clinic today
Kenya	Makueni	Higher level: 4/6	1	<25	Female	Secondry/high school	No delay	Straight to clinic	Came to this clinic today
Kenya	Makueni	Higher level: 4/6	1	<25	Female	Secondry/high school	No delay	Straight to clinic	Came to this clinic today
Kenya	Makueni	Higher level: 4/6	0	35-44	Female	Any further/higher/tertiary qualification	No delay	2 things	Came to this clinic today
Kenya	Makueni	Higher level: 4/6	0	45-54	Female	Secondry/high school	No delay	1 thing	Self-treatment	No medicine	Came to this clinic today			No antibiotic consumption
Kenya	Makueni	Higher level: 4/6	1	<25	Female	Secondry/high school	No delay	Straight to clinic	Came to this clinic today
Kenya	Makueni	Higher level: 4/6	1	35-44	Female	Any further/higher/tertiary qualification	No delay	1 thing	Government clinic	Other AB	Came to this clinic today			Yes antibiotic consumption
Kenya	Makueni	Higher level: 4/6	1	25-34	Female	Secondry/high school	No delay	Straight to clinic	Came to this clinic today
Kenya	Makueni	Higher level: 4/6	0	45-54	Male	Any further/higher/tertiary qualification	No delay	Straight to clinic	Came to this clinic today
Kenya	Makueni	Higher level: 4/6	1	35-44	Female	Secondry/high school	No delay	Straight to clinic	Came to this clinic today
Kenya	Makueni	Higher level: 4/6	1	35-44	Female	Any further/higher/tertiary qualification	No delay	Straight to clinic	Came to this clinic today
Kenya	Makueni	Higher level: 4/6	1	25-34	Female	Secondry/high school	No delay	Straight to clinic	Came to this clinic today
Kenya	Makueni	Higher level: 4/6	1	25-34	Female	Any further/higher/tertiary qualification	No delay	Straight to clinic	Came to this clinic today
Kenya	Makueni	Higher level: 4/6	0	35-44	Female	Secondry/high school	No delay	2 things	Came to this clinic today
Kenya	Makueni	Higher level: 4/6	1	35-44	Female	Secondry/high school	No delay	2 things	Came to this clinic today
Kenya	Makueni	Higher level: 4/6	1	<25	Female	Any further/higher/tertiary qualification	No delay	Straight to clinic	Came to this clinic today
Kenya	Makueni	Higher level: 4/6	1	<25	Female	Secondry/high school	No delay	1 thing	Drug shop or Pharmacy	Other medicine	Came to this clinic today			No antibiotic consumption
Kenya	Makueni	Higher level: 4/6	1	<25	Female	Secondry/high school	No delay	Straight to clinic	Came to this clinic today
Kenya	Makueni	Higher level: 4/6	0	25-34	Female	Secondry/high school	No delay	2 things	Came to this clinic today
Kenya	Makueni	Higher level: 4/6	1	25-34	Female	Any further/higher/tertiary qualification	No delay	Straight to clinic	Came to this clinic today
Kenya	Makueni	Higher level: 4/6	0	25-34	Female	Any further/higher/tertiary qualification	No delay	1 thing	Drug shop or Pharmacy	AB suitable for UTI	Came to this clinic today			Yes antibiotic consumption
Kenya	Makueni	Higher level: 4/6	1	<25	Female	Any further/higher/tertiary qualification	No delay	Straight to clinic	Came to this clinic today
Kenya	Makueni	Higher level: 4/6	1	<25	Female	Secondry/high school	No delay	1 thing	Private clinic	Other AB	Came to this clinic today			Yes antibiotic consumption
Kenya	Makueni	Higher level: 4/6	1	25-34	Female	Secondry/high school	No delay	Straight to clinic	Came to this clinic today
Kenya	Makueni	Higher level: 4/6	1	25-34	Female	Secondry/high school	No delay	Straight to clinic	Came to this clinic today
Kenya	Makueni	Higher level: 4/6	0	45-54	Male	Any further/higher/tertiary qualification	No delay	2 things	Came to this clinic today
Kenya	Makueni	Higher level: 4/6	1	25-34	Female	Secondry/high school	No delay	Straight to clinic	Came to this clinic today
Kenya	Makueni	Higher level: 4/6	1	65+	Female	Secondry/high school	No delay	Straight to clinic	Came to this clinic today
Kenya	Makueni	Higher level: 4/6	0	<25	Female	Secondry/high school	No delay	2 things	Came to this clinic today
Kenya	Makueni	Higher level: 4/6	0	<25	Female	Secondry/high school	No delay	2 things	Came to this clinic today
Kenya	Makueni	Higher level: 4/6	1	45-54	Female	Secondry/high school	No delay	2 things	Came to this clinic today
Kenya	Makueni	Higher level: 4/6	0	25-34	Female	Any further/higher/tertiary qualification	No delay	1 thing	Drug shop or Pharmacy	Other AB	Came to this clinic today			Yes antibiotic consumption
Kenya	Makueni	Higher level: 4/6	1	25-34	Female	Secondry/high school	No delay	Straight to clinic	Came to this clinic today
Kenya	Makueni	Higher level: 4/6	1	<25	Female	Secondry/high school	No delay	Straight to clinic	Came to this clinic today
Kenya	Makueni	Higher level: 4/6	0	<25	Female	Secondry/high school	No delay	2 things	Came to this clinic today
Kenya	Makueni	Higher level: 4/6	1	<25	Female	Secondry/high school	No delay	Straight to clinic	Came to this clinic today
Kenya	Makueni	Higher level: 4/6	1	25-34	Female	Secondry/high school	No delay	Straight to clinic	Came to this clinic today
Kenya	Makueni	Higher level: 4/6	1	35-44	Female	Secondry/high school	delay	Straight to clinic	Came to this clinic today
Kenya	Makueni	Higher level: 4/6	1	25-34	Female	Secondry/high school	No delay	Straight to clinic	Came to this clinic today
Kenya	Makueni	Higher level: 4/6	1	<25	Female	Any further/higher/tertiary qualification	No delay	Straight to clinic	Came to this clinic today
Kenya	Makueni	Higher level: 4/6	0	25-34	Male	Secondry/high school	No delay	Straight to clinic	Came to this clinic today
Kenya	Makueni	Higher level: 4/6	1	<25	Female	Any further/higher/tertiary qualification	No delay	2 things	Came to this clinic today
Kenya	Makueni	Higher level: 4/6	1	<25	Female	Secondry/high school	No delay	Straight to clinic	Came to this clinic today
Kenya	Makueni	Higher level: 4/6	1	25-34	Female	Secondry/high school	No delay	1 thing	Drug shop or Pharmacy	Other AB	Came to this clinic today			Yes antibiotic consumption
Kenya	Makueni	Higher level: 4/6	1	35-44	Female	Any further/higher/tertiary qualification	No delay	Straight to clinic	Came to this clinic today
Kenya	Makueni	Higher level: 4/6	1	25-34	Female	Secondry/high school	No delay	Straight to clinic	Came to this clinic today
Kenya	Makueni	Higher level: 4/6	1	25-34	Female	Any further/higher/tertiary qualification	No delay	Straight to clinic	Came to this clinic today
Kenya	Makueni	Higher level: 4/6	1	25-34	Female	Any further/higher/tertiary qualification	No delay	Straight to clinic	Came to this clinic today
Kenya	Makueni	Higher level: 4/6	1	35-44	Female	Secondry/high school	No delay	Straight to clinic	Came to this clinic today
Kenya	Makueni	Higher level: 4/6	1	25-34	Female	Secondry/high school	No delay	Straight to clinic	Came to this clinic today
Kenya	Makueni	Higher level: 4/6	1	25-34	Female	Any further/higher/tertiary qualification	No delay	Straight to clinic	Came to this clinic today
Kenya	Makueni	Higher level: 4/6	1	35-44	Female	Secondry/high school	No delay	1 thing	Self-treatment	No medicine	Came to this clinic today			No antibiotic consumption
Kenya	Makueni	Higher level: 4/6	1	25-34	Female	Secondry/high school	No delay	1 thing	Self-treatment	No medicine	Came to this clinic today			No antibiotic consumption
Kenya	Makueni	Higher level: 4/6	0	<25	Female	Secondry/high school	No delay	2 things	Came to this clinic today
Kenya	Makueni	Higher level: 4/6	1	<25	Female	Secondry/high school	No delay	Straight to clinic	Came to this clinic today
Kenya	Makueni	Higher level: 4/6	1	35-44	Female	Secondry/high school	No delay	Straight to clinic	Came to this clinic today
Kenya	Makueni	Higher level: 4/6	1	25-34	Female	Any further/higher/tertiary qualification	No delay	Straight to clinic	Came to this clinic today
Kenya	Makueni	Higher level: 4/6	1	65+	Male	Any further/higher/tertiary qualification	No delay	Straight to clinic	Came to this clinic today
Kenya	Makueni	Higher level: 4/6	1	35-44	Female	Secondry/high school	No delay	Straight to clinic	Came to this clinic today
Kenya	Makueni	Higher level: 4/6	1	<25	Female	Secondry/high school	No delay	Straight to clinic	Came to this clinic today
Kenya	Makueni	Higher level: 4/6	1	35-44	Female	Secondry/high school	No delay	1 thing	Self-treatment	No medicine	Came to this clinic today			No antibiotic consumption
Kenya	Makueni	Higher level: 4/6	0	25-34	Female	Secondry/high school	No delay	2 things	Came to this clinic today
Kenya	Makueni	Higher level: 4/6	1	<25	Female	Secondry/high school	No delay	Straight to clinic	Came to this clinic today
Kenya	Makueni	Higher level: 4/6	0	25-34	Male	Any further/higher/tertiary qualification	No delay	2 things	Came to this clinic today
Kenya	Makueni	Higher level: 4/6	1	45-54	Male	Secondry/high school	No delay	Straight to clinic	Came to this clinic today
Kenya	Makueni	Higher level: 4/6	0	<25	Female	Secondry/high school	No delay	2 things	Came to this clinic today
Kenya	Makueni	Higher level: 4/6	1	<25	Female	Secondry/high school	No delay	Straight to clinic	Came to this clinic today
Kenya	Nairobi	Higher level: 4/6	0	25-34	Female	Any further/higher/tertiary qualification	No delay	Straight to clinic	Came to this clinic today
Kenya	Nairobi	Higher level: 4/6	0	25-34	Male	Secondry/high school	delay	Straight to clinic	Came to this clinic today
Kenya	Nairobi	Higher level: 4/6	1	45-54	Male	Secondry/high school	No delay	2 things	Private clinic	No medicine	Government clinic	No medicine	Came to this clinic today	No antibiotic consumption
Kenya	Nairobi	Higher level: 4/6	0	35-44	Female	Primary	No delay	1 thing	Drug shop or Pharmacy	No medicine	Came to this clinic today			No antibiotic consumption
Kenya	Nairobi	Higher level: 4/6	0	35-44	Female	Secondry/high school	No delay	1 thing	Government clinic	Other medicine	Came to this clinic today			No antibiotic consumption
Kenya	Nairobi	Higher level: 4/6	0	25-34	Male	Secondry/high school	No delay	2 things	Came to this clinic today
Kenya	Nairobi	Higher level: 4/6	0	25-34	Male	Any further/higher/tertiary qualification	No delay	2 things	Private clinic	AB suitable for UTI	Government clinic	AB suitable for UTI	Came to this clinic today	Yes antibiotic consumption
Kenya	Nairobi	Higher level: 4/6	0	35-44	Male	Secondry/high school	No delay	Straight to clinic	Came to this clinic today
Kenya	Nairobi	Higher level: 4/6	0	35-44	Male	Any further/higher/tertiary qualification	No delay	1 thing	Private clinic	No medicine	Came to this clinic today			No antibiotic consumption
Kenya	Nairobi	Higher level: 4/6	0	35-44	Male	Any further/higher/tertiary qualification	No delay	Straight to clinic	Came to this clinic today
Kenya	Nairobi	Higher level: 4/6	0	25-34	Female	Any further/higher/tertiary qualification	No delay	2 things	Came to this clinic today
Kenya	Nairobi	Higher level: 4/6	0	25-34	Female	Any further/higher/tertiary qualification	No delay	1 thing	Government clinic	AB suitable for UTI	Came to this clinic today			Yes antibiotic consumption
Kenya	Nairobi	Higher level: 4/6	0	25-34	Female	Any further/higher/tertiary qualification	No delay
Kenya	Nairobi	Higher level: 4/6	0	<25	Male	Any further/higher/tertiary qualification	No delay	1 thing	Drug shop or Pharmacy	AB suitable for UTI	Came to this clinic today			Yes antibiotic consumption
Kenya	Nairobi	Higher level: 4/6	0	35-44	Male	Secondry/high school	No delay	1 thing	Government clinic	AB suitable for UTI	Came to this clinic today			Yes antibiotic consumption
Kenya	Nairobi	Higher level: 4/6	0	25-34	Female	Secondry/high school	No delay	1 thing	Government clinic	No medicine	Came to this clinic today			No antibiotic consumption
Kenya	Nairobi	Higher level: 4/6	0	35-44	Female	Secondry/high school	No delay	1 thing	Private clinic	AB suitable for UTI	Came to this clinic today			Yes antibiotic consumption
Kenya	Nairobi	Higher level: 4/6	0	25-34	Female	Secondry/high school	No delay	Straight to clinic	Came to this clinic today
Kenya	Nairobi	Higher level: 4/6	1	25-34	Female	Secondry/high school	No delay	Straight to clinic	Came to this clinic today
Kenya	Nairobi	Higher level: 4/6	0	35-44	Female	Secondry/high school	No delay	1 thing	Drug shop or Pharmacy	AB suitable for UTI	Came to this clinic today			Yes antibiotic consumption
Kenya	Nairobi	Higher level: 4/6	1	25-34	Female	Any further/higher/tertiary qualification	No delay	Straight to clinic	Came to this clinic today
Kenya	Nairobi	Higher level: 4/6	0	25-34	Female	Any further/higher/tertiary qualification	No delay	2 things	Came to this clinic today
Kenya	Nairobi	Higher level: 4/6	1	35-44	Female	Primary	No delay	1 thing	Government clinic	Other medicine	Came to this clinic today			No antibiotic consumption
Kenya	Nairobi	Higher level: 4/6	1	25-34	Female	Primary	delay	Straight to clinic	Came to this clinic today
Kenya	Nairobi	Higher level: 4/6	1	25-34	Female	Secondry/high school	No delay	Straight to clinic	Came to this clinic today
Kenya	Nairobi	Higher level: 4/6	0	<25	Female	Any further/higher/tertiary qualification	No delay	2 things	Came to this clinic today
Kenya	Nairobi	Higher level: 4/6	0	25-34	Male	Secondry/high school	No delay	Straight to clinic	Came to this clinic today
Kenya	Nairobi	Higher level: 4/6	0	25-34	Female	Any further/higher/tertiary qualification	delay	2 things	Came to this clinic today
Kenya	Nairobi	Higher level: 4/6	0	25-34	Female	Any further/higher/tertiary qualification	delay	2 things	Came to this clinic today
Kenya	Nairobi	Higher level: 4/6	1	25-34	Female	Secondry/high school	No delay	2 things	Came to this clinic today
Kenya	Nairobi	Higher level: 4/6	1	25-34	Female	Secondry/high school	No delay	2 things	Came to this clinic today
Kenya	Nairobi	Higher level: 4/6	0	<25	Male	Secondry/high school	No delay
Kenya	Nairobi	Higher level: 4/6	1	65+	Female	None	No delay	1 thing	Government clinic	No medicine	Came to this clinic today			No antibiotic consumption
Kenya	Nairobi	Higher level: 4/6	1	35-44	Male	Secondry/high school	No delay	Straight to clinic	Came to this clinic today
Kenya	Nairobi	Higher level: 4/6	0	25-34	Female	Secondry/high school	No delay	2 things	Came to this clinic today
Kenya	Nairobi	Higher level: 4/6	1	25-34	Female	Primary	No delay	1 thing	Government clinic	AB suitable for UTI	Came to this clinic today			Yes antibiotic consumption
Kenya	Nairobi	Higher level: 4/6	1	<25	Male	Any further/higher/tertiary qualification	No delay	Straight to clinic	Came to this clinic today
Kenya	Nairobi	Higher level: 4/6	1	25-34	Male	Any further/higher/tertiary qualification	No delay	Straight to clinic	Came to this clinic today
Kenya	Nairobi	Higher level: 4/6	0	<25	Female	Any further/higher/tertiary qualification	No delay	Straight to clinic	Came to this clinic today
Kenya	Nairobi	Higher level: 4/6	1	65+	Female	Primary	No delay	3+ things	Government clinic	No medicine	Government clinic	AB suitable for UTI	Tried a third thing	Yes antibiotic consumption
Kenya	Nairobi	Higher level: 4/6	0	25-34	Female	Primary	No delay	1 thing	Government clinic	AB suitable for UTI	Came to this clinic today			Yes antibiotic consumption
Kenya	Nairobi	Higher level: 4/6	1	25-34	Female	Primary	No delay	3+ things	Drug shop or Pharmacy	AB suitable for UTI	Private clinic	AB suitable for UTI	Tried a third thing	Yes antibiotic consumption
Kenya	Nairobi	Higher level: 4/6	1	25-34	Female	Secondry/high school	delay	1 thing	Self-treatment	No medicine	Came to this clinic today			No antibiotic consumption
Kenya	Nairobi	Higher level: 4/6	0	25-34	Female	Any further/higher/tertiary qualification	No delay	1 thing	Government clinic	AB suitable for UTI	Came to this clinic today			Yes antibiotic consumption
Kenya	Nairobi	Higher level: 4/6	0	25-34	Male	Secondry/high school	No delay	3+ things	Private clinic	Other AB	Government clinic	AB suitable for UTI	Tried a third thing	Yes antibiotic consumption
Kenya	Nairobi	Higher level: 4/6	0	25-34	Female	Any further/higher/tertiary qualification	delay	Straight to clinic	Came to this clinic today
Kenya	Nairobi	Higher level: 4/6	1	25-34	Female	Secondry/high school	No delay
Kenya	Nairobi	Higher level: 4/6	1	25-34	Male	Secondry/high school	No delay	Straight to clinic	Came to this clinic today
Kenya	Nairobi	Higher level: 4/6	1	<25	Female	Secondry/high school	No delay
Kenya	Nairobi	Higher level: 4/6	0	25-34	Female	Secondry/high school	No delay	1 thing	Private clinic	No medicine	Came to this clinic today			No antibiotic consumption
Kenya	Nairobi	Higher level: 4/6	0	35-44	Female	Secondry/high school	No delay	2 things	Came to this clinic today
Kenya	Nairobi	Higher level: 4/6	0	25-34	Male	Any further/higher/tertiary qualification	No delay	1 thing	Drug shop or Pharmacy	AB suitable for UTI	Came to this clinic today			Yes antibiotic consumption
Kenya	Nairobi	Higher level: 4/6	0	35-44	Female	Secondry/high school	No delay	3+ things	Self-treatment	No medicine	Drug shop or Pharmacy	No medicine	Tried a third thing	No antibiotic consumption
Kenya	Nairobi	Higher level: 4/6	0	25-34	Female	Secondry/high school	No delay	1 thing	Private clinic	Other AB	Came to this clinic today			Yes antibiotic consumption
Kenya	Nairobi	Higher level: 4/6	0	45-54	Male	Secondry/high school	No delay	1 thing	Government clinic	Other AB	Came to this clinic today			Yes antibiotic consumption
Kenya	Nairobi	Higher level: 4/6	1	<25	Female	Any further/higher/tertiary qualification	No delay
Kenya	Nairobi	Higher level: 4/6	0	25-34	Male	Secondry/high school	No delay	1 thing	Drug shop or Pharmacy	AB suitable for UTI	Came to this clinic today			Yes antibiotic consumption
Kenya	Nairobi	Higher level: 4/6	0	25-34	Female	Any further/higher/tertiary qualification	No delay	1 thing	Government clinic	Other AB	Came to this clinic today			Yes antibiotic consumption
Kenya	Nairobi	Higher level: 4/6	0	<25	Male	Secondry/high school	No delay	1 thing	Drug shop or Pharmacy	Other AB	Came to this clinic today			Yes antibiotic consumption
Kenya	Nairobi	Higher level: 4/6	0	25-34	Female	Any further/higher/tertiary qualification	No delay	1 thing	Government clinic	No medicine	Came to this clinic today			No antibiotic consumption
Kenya	Nairobi	Higher level: 4/6	0	35-44	Female	Secondry/high school	No delay	1 thing	Drug shop or Pharmacy	AB suitable for UTI	Came to this clinic today			Yes antibiotic consumption
Kenya	Nairobi	Higher level: 4/6	0	<25	Female	Any further/higher/tertiary qualification	No delay	1 thing	Drug shop or Pharmacy	AB suitable for UTI	Came to this clinic today			Yes antibiotic consumption
Kenya	Nairobi	Higher level: 4/6	1	35-44	Female	Primary	No delay	1 thing	Government clinic	No medicine	Came to this clinic today			No antibiotic consumption
Kenya	Nairobi	Higher level: 4/6	0	25-34	Female	Secondry/high school	No delay	1 thing	Self-treatment	No medicine	Came to this clinic today			No antibiotic consumption
Kenya	Nairobi	Higher level: 4/6	0	25-34	Male	Secondry/high school	No delay	2 things	Came to this clinic today
Kenya	Nairobi	Higher level: 4/6	0	45-54	Female	Any further/higher/tertiary qualification	No delay	1 thing	Government clinic	No medicine	Came to this clinic today			No antibiotic consumption
Kenya	Nairobi	Higher level: 4/6	1	35-44	Female	Primary	No delay	1 thing	Government clinic	No medicine	Came to this clinic today			No antibiotic consumption
Kenya	Nairobi	Higher level: 4/6	0	25-34	Male	Any further/higher/tertiary qualification	No delay	Straight to clinic	Came to this clinic today
Kenya	Nairobi	Higher level: 4/6	0	35-44	Male	Primary	No delay	2 things	Came to this clinic today
Kenya	Nairobi	Higher level: 4/6	1	25-34	Male	Secondry/high school	No delay
Kenya	Nairobi	Higher level: 4/6	0	35-44	Male	Any further/higher/tertiary qualification	No delay	1 thing	Government clinic	No medicine	Came to this clinic today			No antibiotic consumption
Kenya	Nairobi	Higher level: 4/6	0	25-34	Female	Any further/higher/tertiary qualification	No delay	2 things	Came to this clinic today
Kenya	Nairobi	Higher level: 4/6	0	35-44	Female	Primary	No delay	1 thing	Government clinic	Other medicine	Came to this clinic today			No antibiotic consumption
Kenya	Nairobi	Higher level: 4/6	0	<25	Female	Secondry/high school	No delay	1 thing	Government clinic	No medicine	Came to this clinic today			No antibiotic consumption
Kenya	Nairobi	Higher level: 4/6	0	25-34	Female	Any further/higher/tertiary qualification	No delay	1 thing	Government clinic	No medicine	Came to this clinic today			No antibiotic consumption
Kenya	Nairobi	Higher level: 4/6	0	25-34	Female	Any further/higher/tertiary qualification	No delay	1 thing	Private clinic	AB suitable for UTI	Came to this clinic today			Yes antibiotic consumption
Kenya	Nairobi	Higher level: 4/6	0	25-34	Female	Any further/higher/tertiary qualification	No delay	3+ things	Government clinic	Other medicine	Government clinic	AB suitable for UTI	Tried a third thing	Yes antibiotic consumption
Kenya	Nairobi	Higher level: 4/6	0	45-54	Female	Secondry/high school	No delay	1 thing	Government clinic	Other medicine	Came to this clinic today			No antibiotic consumption
Kenya	Nairobi	Higher level: 4/6	0	25-34	Female	Secondry/high school	No delay	1 thing	Government clinic	Other medicine	Came to this clinic today			No antibiotic consumption
Kenya	Nairobi	Higher level: 4/6	0	<25	Female	Secondry/high school	No delay	1 thing	Government clinic	No medicine	Came to this clinic today			No antibiotic consumption
Kenya	Nairobi	Higher level: 4/6	1	35-44	Female	Secondry/high school	No delay	2 things	Self-treatment	Other medicine	Private clinic	AB suitable for UTI	Came to this clinic today	Yes antibiotic consumption
Kenya	Nairobi	Higher level: 4/6	0	35-44	Female	Any further/higher/tertiary qualification	No delay	2 things	Came to this clinic today
Kenya	Nairobi	Higher level: 4/6	1	25-34	Female	Secondry/high school	No delay	1 thing	Government clinic	No medicine	Came to this clinic today			No antibiotic consumption
Kenya	Nairobi	Higher level: 4/6	0	35-44	Male	Secondry/high school	No delay	3+ things	Drug shop or Pharmacy	No medicine	Drug shop or Pharmacy	No medicine	Tried a third thing	No antibiotic consumption
Kenya	Nairobi	Higher level: 4/6	0	25-34	Female	Secondry/high school	No delay	2 things	Came to this clinic today
Kenya	Nairobi	Higher level: 4/6	0	35-44	Female	Primary	No delay	1 thing	Government clinic	No medicine	Came to this clinic today			No antibiotic consumption
Kenya	Nairobi	Higher level: 4/6	1	35-44	Female	Primary	No delay	Straight to clinic	Came to this clinic today
Kenya	Nairobi	Higher level: 4/6	0	<25	Female	Any further/higher/tertiary qualification	No delay	2 things	Drug shop or Pharmacy	No medicine	Government clinic	Other medicine	Came to this clinic today	No antibiotic consumption
Kenya	Nairobi	Higher level: 4/6	0	25-34	Female	Any further/higher/tertiary qualification	No delay	1 thing	Self-treatment	AB suitable for UTI	Came to this clinic today			Yes antibiotic consumption
Kenya	Nairobi	Higher level: 4/6	0	<25	Female	Secondry/high school	No delay
Kenya	Nairobi	Higher level: 4/6		<25	Male	Any further/higher/tertiary qualification	delay	2 things	Came to this clinic today
Kenya	Nairobi	Higher level: 4/6	0	35-44	Male	Secondry/high school	No delay	1 thing	Self-treatment	No medicine	Came to this clinic today			No antibiotic consumption
Kenya	Nairobi	Higher level: 4/6	0	<25	Female	Secondry/high school	No delay	1 thing	Self-treatment	No medicine	Came to this clinic today			No antibiotic consumption
Kenya	Nairobi	Higher level: 4/6	0	35-44	Female	Any further/higher/tertiary qualification	No delay	1 thing	Government clinic	AB suitable for UTI	Came to this clinic today			Yes antibiotic consumption
Kenya	Nairobi	Higher level: 4/6	0	35-44	Male	Any further/higher/tertiary qualification	No delay	2 things	Came to this clinic today
Kenya	Nairobi	Higher level: 4/6	0	<25	Female	Secondry/high school	No delay	1 thing	Private clinic	Other AB	Came to this clinic today			Yes antibiotic consumption
Kenya	Nairobi	Higher level: 4/6	1	35-44	Female	Secondry/high school	No delay	2 things	Drug shop or Pharmacy	Other AB	Government clinic	AB suitable for UTI	Came to this clinic today	Yes antibiotic consumption
Kenya	Nairobi	Higher level: 4/6	0	25-34	Female	Any further/higher/tertiary qualification	No delay	2 things	Private clinic	AB suitable for UTI	Self-treatment	No medicine	Came to this clinic today	Yes antibiotic consumption
Kenya	Nairobi	Higher level: 4/6	0	<25	Female	Secondry/high school	No delay	1 thing	Drug shop or Pharmacy	AB suitable for UTI	Came to this clinic today			Yes antibiotic consumption
Kenya	Nairobi	Higher level: 4/6	0	45-54	Female	Primary	No delay	1 thing	Government clinic	No medicine	Came to this clinic today			No antibiotic consumption
Kenya	Nairobi	Higher level: 4/6	0	35-44	Male	Any further/higher/tertiary qualification	No delay	2 things	Came to this clinic today
Kenya	Nairobi	Higher level: 4/6	0	45-54	Male	Secondry/high school	delay	Straight to clinic	Came to this clinic today
Kenya	Nairobi	Higher level: 4/6	0	25-34	Female	Secondry/high school	delay	2 things	Came to this clinic today
Kenya	Nairobi	Higher level: 4/6	0	55-64	Male	Primary	No delay	Straight to clinic	Came to this clinic today
Kenya	Nairobi	Higher level: 4/6	0	<25	Female	Secondry/high school	No delay	Straight to clinic	Came to this clinic today
Kenya	Nairobi	Higher level: 4/6	1	25-34	Female	Primary	No delay	1 thing	Government clinic	Other medicine	Came to this clinic today			No antibiotic consumption
Kenya	Nairobi	Higher level: 4/6	1	25-34	Female	Secondry/high school	No delay	1 thing	Private clinic	No medicine	Came to this clinic today			No antibiotic consumption
Kenya	Nairobi	Higher level: 4/6	0	25-34	Female	Secondry/high school	No delay	1 thing	Drug shop or Pharmacy	AB suitable for UTI	Came to this clinic today			Yes antibiotic consumption
Kenya	Nairobi	Higher level: 4/6	0	<25	Female	Secondry/high school	No delay	2 things	Came to this clinic today
Kenya	Nairobi	Higher level: 4/6	1	35-44	Male	Secondry/high school	No delay	Straight to clinic	Came to this clinic today
Kenya	Nairobi	Higher level: 4/6	0	25-34	Female	Secondry/high school	No delay	2 things	Came to this clinic today
Kenya	Nairobi	Higher level: 4/6	0	<25	Female	Secondry/high school	No delay	1 thing	Government clinic	AB suitable for UTI	Came to this clinic today			Yes antibiotic consumption
Kenya	Nairobi	Higher level: 4/6	0	25-34	Male	Secondry/high school	No delay	2 things	Came to this clinic today
Kenya	Nairobi	Higher level: 4/6	1	25-34	Female	Any further/higher/tertiary qualification	No delay	Straight to clinic	Came to this clinic today
Kenya	Nairobi	Higher level: 4/6	1	25-34	Female	Secondry/high school	No delay	Straight to clinic	Came to this clinic today
Kenya	Nairobi	Higher level: 4/6	1	35-44	Female	Primary	No delay	Straight to clinic	Came to this clinic today
Kenya	Nairobi	Higher level: 4/6	0	<25	Female	Any further/higher/tertiary qualification	delay	2 things	Came to this clinic today
Kenya	Nairobi	Higher level: 4/6	0	25-34	Female	Primary	No delay	2 things	Came to this clinic today
Kenya	Nairobi	Higher level: 4/6	0	<25	Female	Secondry/high school	No delay	Straight to clinic	Came to this clinic today
Kenya	Nairobi	Higher level: 4/6	0	55-64	Male	Secondry/high school	No delay	2 things	Government clinic	No medicine	Private clinic	No medicine	Came to this clinic today	No antibiotic consumption
Kenya	Nairobi	Higher level: 4/6	0	25-34	Female	Secondry/high school	delay	Straight to clinic	Came to this clinic today
Kenya	Nairobi	Higher level: 4/6	1	25-34	Female	Any further/higher/tertiary qualification	delay	Straight to clinic	Came to this clinic today
Kenya	Nairobi	Higher level: 4/6	0	25-34	Female	Any further/higher/tertiary qualification	No delay	1 thing	Government clinic	No medicine	Came to this clinic today			No antibiotic consumption
Kenya	Nairobi	Higher level: 4/6	1	25-34	Female	Any further/higher/tertiary qualification	No delay	2 things	Came to this clinic today
Kenya	Nairobi	Higher level: 4/6	1	25-34	Female	Any further/higher/tertiary qualification	No delay	Straight to clinic	Came to this clinic today
Kenya	Nairobi	Higher level: 4/6	0	25-34	Female	Secondry/high school	delay	2 things	Came to this clinic today
Kenya	Nairobi	Higher level: 4/6	1	25-34	Female	Any further/higher/tertiary qualification	delay	1 thing	Government clinic	AB suitable for UTI	Came to this clinic today			Yes antibiotic consumption
Kenya	Nairobi	Higher level: 4/6	0	25-34	Female	Secondry/high school	delay	2 things	Came to this clinic today
Kenya	Nairobi	Higher level: 4/6	0	55-64	Female	Primary	No delay	Straight to clinic	Came to this clinic today
Kenya	Nairobi	Higher level: 4/6	0	25-34	Female	Any further/higher/tertiary qualification	delay	Straight to clinic	Came to this clinic today
Kenya	Nairobi	Higher level: 4/6	1	35-44	Female	Secondry/high school	No delay	1 thing	Private clinic	No medicine	Came to this clinic today			No antibiotic consumption
Kenya	Nairobi	Higher level: 4/6	0	25-34	Female	Secondry/high school	No delay	2 things	Came to this clinic today
Kenya	Nairobi	Higher level: 4/6	1	25-34	Male	Secondry/high school	No delay	Straight to clinic	Came to this clinic today
Kenya	Nairobi	Higher level: 4/6	0	35-44	Female	Any further/higher/tertiary qualification	No delay	2 things	Came to this clinic today
Kenya	Nairobi	Higher level: 4/6	0	35-44	Male	Any further/higher/tertiary qualification	delay	2 things	Came to this clinic today
Kenya	Nairobi	Higher level: 4/6	0	35-44	Female	Any further/higher/tertiary qualification	No delay	1 thing	Private clinic	Other AB	Came to this clinic today			Yes antibiotic consumption
Kenya	Nairobi	Higher level: 4/6	0	45-54	Male	Any further/higher/tertiary qualification	No delay	2 things	Came to this clinic today
Kenya	Nairobi	Higher level: 4/6	0	<25	Female	Any further/higher/tertiary qualification	No delay	2 things	Came to this clinic today
Kenya	Nairobi	Higher level: 4/6	0	35-44	Female	Secondry/high school	No delay	2 things	Came to this clinic today
Kenya	Nairobi	Higher level: 4/6	0	25-34	Male	Any further/higher/tertiary qualification	delay	1 thing	Government clinic	AB suitable for UTI	Came to this clinic today			Yes antibiotic consumption
Kenya	Nairobi	Higher level: 4/6	0	45-54	Male	Secondry/high school	delay	Straight to clinic	Came to this clinic today
Kenya	Nairobi	Higher level: 4/6	1	45-54	Male	Primary	No delay	1 thing	Government clinic	AB suitable for UTI	Came to this clinic today			Yes antibiotic consumption
Kenya	Nairobi	Higher level: 4/6	0	55-64	Male	Primary	No delay	1 thing	Government clinic	Other AB	Came to this clinic today			Yes antibiotic consumption
Kenya	Nairobi	Higher level: 4/6	1	35-44	Female	Primary	No delay	Straight to clinic	Came to this clinic today
Kenya	Nairobi	Lower level: 2/3	0	35-44	Male	Secondry/high school	No delay	1 thing	Government clinic	AB suitable for UTI	Came to this clinic today			Yes antibiotic consumption
Kenya	Nairobi	Higher level: 4/6	1	25-34	Male	Primary	No delay	1 thing	Private clinic	AB suitable for UTI	Came to this clinic today			Yes antibiotic consumption
Kenya	Nairobi	Higher level: 4/6	0	25-34	Female	Secondry/high school	No delay	2 things	Came to this clinic today
Kenya	Nairobi	Higher level: 4/6	0	25-34	Male	Secondry/high school	delay	2 things	Came to this clinic today
Kenya	Nairobi	Higher level: 4/6	0	65+	Male	Primary	No delay	2 things	Came to this clinic today
Kenya	Nairobi	Higher level: 4/6	0	25-34	Male	Any further/higher/tertiary qualification	No delay	2 things	Came to this clinic today
Kenya	Nairobi	Higher level: 4/6	1	55-64	Male	Secondry/high school	No delay	Straight to clinic	Came to this clinic today
Kenya	Nairobi	Higher level: 4/6	1	35-44	Male	Secondry/high school	No delay	1 thing	Government clinic	No medicine	Came to this clinic today			No antibiotic consumption
Kenya	Nairobi	Higher level: 4/6	0	55-64	Male	Primary	delay	2 things	Came to this clinic today
Kenya	Nairobi	Higher level: 4/6	0	25-34	Female	Secondry/high school	delay	Straight to clinic	Came to this clinic today
Kenya	Nairobi	Higher level: 4/6	1	25-34	Female	Secondry/high school	No delay	Straight to clinic	Came to this clinic today
Kenya	Nairobi	Higher level: 4/6	0	25-34	Female	Any further/higher/tertiary qualification	No delay	2 things	Came to this clinic today
Kenya	Nairobi	Higher level: 4/6	0	25-34	Female	Any further/higher/tertiary qualification	No delay	2 things	Came to this clinic today
Kenya	Nairobi	Higher level: 4/6	0	<25	Female	Any further/higher/tertiary qualification	No delay	1 thing	Government clinic	Other AB	Came to this clinic today			Yes antibiotic consumption
Kenya	Nairobi	Higher level: 4/6	1	25-34	Male	Any further/higher/tertiary qualification	No delay	1 thing	Private clinic	AB suitable for UTI	Came to this clinic today			Yes antibiotic consumption
Kenya	Nairobi	Higher level: 4/6	0	25-34	Male	Secondry/high school	No delay	1 thing	Government clinic	Other medicine	Came to this clinic today			No antibiotic consumption
Kenya	Nairobi	Higher level: 4/6	1	35-44	Female	Primary	No delay	1 thing	Self-treatment	No medicine	Came to this clinic today			No antibiotic consumption
Kenya	Nairobi	Higher level: 4/6	1	25-34	Female	Any further/higher/tertiary qualification	No delay	1 thing	Private clinic	Other AB	Came to this clinic today			Yes antibiotic consumption
Kenya	Nairobi	Higher level: 4/6	1	25-34	Female	Any further/higher/tertiary qualification	No delay	1 thing	Drug shop or Pharmacy	Other AB	Came to this clinic today			Yes antibiotic consumption
Kenya	Nairobi	Higher level: 4/6	0	25-34	Female	Any further/higher/tertiary qualification	No delay	1 thing	Drug shop or Pharmacy	Other AB	Came to this clinic today			Yes antibiotic consumption
Kenya	Nairobi	Higher level: 4/6	1	25-34	Male	Secondry/high school	No delay	1 thing	Drug shop or Pharmacy	Other AB	Came to this clinic today			Yes antibiotic consumption
Kenya	Nairobi	Higher level: 4/6	1	25-34	Female	Any further/higher/tertiary qualification	No delay	1 thing	Government clinic	Other AB	Came to this clinic today			Yes antibiotic consumption
Kenya	Nairobi	Higher level: 4/6	0	25-34	Male	Secondry/high school	No delay	2 things	Drug shop or Pharmacy	AB suitable for UTI	Government clinic	Other AB	Came to this clinic today	Yes antibiotic consumption
Kenya	Nairobi	Higher level: 4/6	0	25-34	Female	Any further/higher/tertiary qualification	No delay	2 things	Drug shop or Pharmacy	Other AB	Government clinic	Other AB	Came to this clinic today	Yes antibiotic consumption
Kenya	Nairobi	Higher level: 4/6	0	25-34	Female	Any further/higher/tertiary qualification	No delay	1 thing	Government clinic	No medicine	Came to this clinic today			No antibiotic consumption
Kenya	Nairobi	Higher level: 4/6	0	<25	Female	Any further/higher/tertiary qualification	No delay	1 thing	Private clinic	Other AB	Came to this clinic today			Yes antibiotic consumption
Kenya	Nairobi	Higher level: 4/6	0	<25	Female	Secondry/high school	No delay	Straight to clinic	Came to this clinic today
Kenya	Nairobi	Higher level: 4/6	0	25-34	Female	Any further/higher/tertiary qualification	No delay	1 thing	Government clinic	AB suitable for UTI	Came to this clinic today			Yes antibiotic consumption
Kenya	Nairobi	Higher level: 4/6	0	25-34	Female	Any further/higher/tertiary qualification	No delay	1 thing	Government clinic	AB suitable for UTI	Came to this clinic today			Yes antibiotic consumption
Kenya	Nairobi	Higher level: 4/6	0	<25	Female	Secondry/high school	No delay	1 thing	Private clinic	AB suitable for UTI	Came to this clinic today			Yes antibiotic consumption
Kenya	Nairobi	Higher level: 4/6	0	<25	Male	Secondry/high school	No delay	2 things	Came to this clinic today
Kenya	Nairobi	Higher level: 4/6	0	25-34	Female	Secondry/high school	No delay	2 things	Came to this clinic today
Kenya	Nairobi	Higher level: 4/6	0	35-44	Female	Any further/higher/tertiary qualification	No delay	1 thing	Government clinic	AB suitable for UTI	Came to this clinic today			Yes antibiotic consumption
Kenya	Nairobi	Higher level: 4/6	0	25-34	Female	Secondry/high school	No delay	1 thing	Government clinic	AB suitable for UTI	Came to this clinic today			Yes antibiotic consumption
Kenya	Nairobi	Higher level: 4/6	0	25-34	Male	Any further/higher/tertiary qualification	No delay	1 thing	Private clinic	AB suitable for UTI	Came to this clinic today			Yes antibiotic consumption
Kenya	Nairobi	Higher level: 4/6	1	25-34	Female	Any further/higher/tertiary qualification	No delay	1 thing	Government clinic	AB suitable for UTI	Came to this clinic today			Yes antibiotic consumption
Kenya	Nairobi	Higher level: 4/6	0	35-44	Male	Any further/higher/tertiary qualification	delay	2 things	Came to this clinic today
Kenya	Nairobi	Higher level: 4/6	0	55-64	Female	Secondry/high school	No delay	1 thing	Government clinic	AB suitable for UTI	Came to this clinic today			Yes antibiotic consumption
Kenya	Nairobi	Higher level: 4/6	1	25-34	Female	Any further/higher/tertiary qualification	No delay	3+ things	Self-treatment	No medicine	Self-treatment	No medicine	Tried a third thing	No antibiotic consumption
Kenya	Nairobi	Higher level: 4/6	0	<25	Female	Secondry/high school	No delay	1 thing	Self-treatment	AB suitable for UTI	Came to this clinic today			Yes antibiotic consumption
Kenya	Nairobi	Higher level: 4/6	1	25-34	Female	Secondry/high school	No delay	1 thing	Government clinic	Other medicine	Came to this clinic today			No antibiotic consumption
Kenya	Nairobi	Higher level: 4/6	1	25-34	Female	Secondry/high school	No delay	1 thing	Self-treatment	AB suitable for UTI	Came to this clinic today			Yes antibiotic consumption
Kenya	Nairobi	Higher level: 4/6	1	25-34	Female	Any further/higher/tertiary qualification	No delay
Kenya	Nairobi	Higher level: 4/6	0	<25	Female	Secondry/high school	No delay	1 thing	Drug shop or Pharmacy	Other AB	Came to this clinic today			Yes antibiotic consumption
Kenya	Nairobi	Higher level: 4/6	0	25-34	Female	Secondry/high school	No delay	1 thing	Private clinic	Other AB	Came to this clinic today			Yes antibiotic consumption
Kenya	Nairobi	Higher level: 4/6	1	25-34	Female	Primary	No delay	1 thing	Government clinic	AB suitable for UTI	Came to this clinic today			Yes antibiotic consumption
Kenya	Nairobi	Higher level: 4/6	1	35-44	Female	Primary	No delay	Straight to clinic	Came to this clinic today
Kenya	Nairobi	Higher level: 4/6	1	<25	Female	Any further/higher/tertiary qualification	No delay	Straight to clinic	Came to this clinic today
Kenya	Nairobi	Higher level: 4/6	0	<25	Male	Any further/higher/tertiary qualification	No delay	1 thing	Self-treatment	AB suitable for UTI	Came to this clinic today			Yes antibiotic consumption
Kenya	Nairobi	Higher level: 4/6	1	25-34	Female	Any further/higher/tertiary qualification	No delay	Straight to clinic	Came to this clinic today
Kenya	Nairobi	Higher level: 4/6	1	25-34	Female	Secondry/high school	No delay	Straight to clinic	Came to this clinic today
Kenya	Nairobi	Higher level: 4/6	0	<25	Female	Secondry/high school	No delay	1 thing	Government clinic	No medicine	Came to this clinic today			No antibiotic consumption
Kenya	Nairobi	Higher level: 4/6	0	25-34	Female	Secondry/high school	delay	Straight to clinic	Came to this clinic today
Kenya	Nairobi	Higher level: 4/6	0	25-34	Female	Any further/higher/tertiary qualification	delay	Straight to clinic	Came to this clinic today
Kenya	Nairobi	Higher level: 4/6	0	65+	Male	Secondry/high school	No delay	2 things	Came to this clinic today
Kenya	Nairobi	Higher level: 4/6	0	25-34	Female	Any further/higher/tertiary qualification	delay	2 things	Came to this clinic today
Kenya	Nairobi	Higher level: 4/6	0	<25	Female	Any further/higher/tertiary qualification	No delay	2 things	Came to this clinic today
Kenya	Nairobi	Higher level: 4/6	1	25-34	Male	Any further/higher/tertiary qualification	No delay	Straight to clinic	Came to this clinic today
Kenya	Nairobi	Higher level: 4/6	1	35-44	Female	Secondry/high school	No delay	2 things	Came to this clinic today
Kenya	Nairobi	Higher level: 4/6	1	35-44	Female	Primary	delay	Straight to clinic	Came to this clinic today
Kenya	Nairobi	Higher level: 4/6	0	35-44	Female	Primary	No delay	1 thing	Government clinic	No medicine	Came to this clinic today			No antibiotic consumption
Kenya	Nairobi	Higher level: 4/6	1	25-34	Female	Any further/higher/tertiary qualification	No delay	1 thing	Drug shop or Pharmacy	Other medicine	Came to this clinic today			No antibiotic consumption
Kenya	Nairobi	Higher level: 4/6	1	35-44	Male	Any further/higher/tertiary qualification	No delay	Straight to clinic	Came to this clinic today
Kenya	Nairobi	Higher level: 4/6	0	35-44	Female	Secondry/high school	No delay	1 thing	Government clinic	No medicine	Came to this clinic today			No antibiotic consumption
Kenya	Nairobi	Higher level: 4/6	1	25-34	Female	Secondry/high school	No delay	Straight to clinic	Came to this clinic today
Kenya	Nairobi	Higher level: 4/6	1	25-34	Female	Any further/higher/tertiary qualification	delay	1 thing	Self-treatment	AB suitable for UTI	Came to this clinic today			Yes antibiotic consumption
Kenya	Makueni	Higher level: 4/6	1	25-34	Female	Secondry/high school	No delay	Straight to clinic	Came to this clinic today
Kenya	Makueni	Higher level: 4/6	1	25-34	Female	Any further/higher/tertiary qualification	No delay	Straight to clinic	Came to this clinic today
Kenya	Makueni	Higher level: 4/6	1	25-34	Female	Any further/higher/tertiary qualification	No delay	1 thing	Drug shop or Pharmacy	Other AB	Came to this clinic today			Yes antibiotic consumption
Kenya	Makueni	Higher level: 4/6	1	25-34	Female	Any further/higher/tertiary qualification	No delay	1 thing	Self-treatment	No medicine	Came to this clinic today			No antibiotic consumption
Kenya	Makueni	Higher level: 4/6	1	25-34	Female	Secondry/high school	No delay	1 thing	Drug shop or Pharmacy	Other AB	Came to this clinic today			Yes antibiotic consumption
Kenya	Makueni	Higher level: 4/6	1	25-34	Female	Any further/higher/tertiary qualification	No delay	1 thing	Self-treatment	No medicine	Came to this clinic today			No antibiotic consumption
Kenya	Makueni	Higher level: 4/6	1	35-44	Female	Secondry/high school	No delay	Straight to clinic	Came to this clinic today
Kenya	Makueni	Higher level: 4/6	1	25-34	Female	Secondry/high school	No delay	Straight to clinic	Came to this clinic today
Kenya	Makueni	Higher level: 4/6	1	25-34	Female	Any further/higher/tertiary qualification	No delay	Straight to clinic	Came to this clinic today
Kenya	Makueni	Higher level: 4/6	1	<25	Female	Any further/higher/tertiary qualification	No delay	Straight to clinic	Came to this clinic today
Kenya	Makueni	Higher level: 4/6	0	45-54	Female	Any further/higher/tertiary qualification	No delay	1 thing	Drug shop or Pharmacy	Other AB	Came to this clinic today			Yes antibiotic consumption
Kenya	Makueni	Higher level: 4/6	1	25-34	Female	Any further/higher/tertiary qualification	No delay	Straight to clinic	Came to this clinic today
Kenya	Makueni	Higher level: 4/6	1	25-34	Female	Any further/higher/tertiary qualification	No delay	Straight to clinic	Came to this clinic today
Kenya	Makueni	Higher level: 4/6	0	<25	Female	Any further/higher/tertiary qualification	No delay	2 things	Came to this clinic today
Kenya	Makueni	Higher level: 4/6	0	25-34	Female	Secondry/high school	No delay	2 things	Came to this clinic today
Kenya	Makueni	Higher level: 4/6	0	25-34	Female	Any further/higher/tertiary qualification	No delay	2 things	Came to this clinic today
Kenya	Makueni	Higher level: 4/6	0	<25	Female	Secondry/high school	No delay	1 thing	Self-treatment	No medicine	Came to this clinic today			No antibiotic consumption
Kenya	Makueni	Higher level: 4/6	1	<25	Female	Any further/higher/tertiary qualification	No delay	Straight to clinic	Came to this clinic today
Kenya	Nairobi	Higher level: 4/6	0	25-34	Female	Secondry/high school	No delay	1 thing	Drug shop or Pharmacy	Other medicine	Came to this clinic today			No antibiotic consumption
Kenya	Nairobi	Higher level: 4/6	0	25-34	Female	Secondry/high school	No delay	1 thing	Government clinic	Other medicine	Came to this clinic today			No antibiotic consumption
Kenya	Nairobi	Higher level: 4/6	0	35-44	Female	Any further/higher/tertiary qualification	No delay	1 thing	Private clinic	AB suitable for UTI	Came to this clinic today			Yes antibiotic consumption
Kenya	Nairobi	Higher level: 4/6	1	<25	Female	Any further/higher/tertiary qualification	No delay	1 thing	Drug shop or Pharmacy	No medicine	Came to this clinic today			No antibiotic consumption
Kenya	Nairobi	Higher level: 4/6	0	35-44	Female	Secondry/high school	No delay	1 thing	Government clinic	Other AB	Came to this clinic today			Yes antibiotic consumption
Kenya	Nairobi	Higher level: 4/6	1	55-64	Female	Secondry/high school	No delay	Straight to clinic	Came to this clinic today
Kenya	Nairobi	Higher level: 4/6	0	45-54	Female	Secondry/high school	No delay	3+ things	Drug shop or Pharmacy	AB suitable for UTI	Private clinic	No medicine	Tried a third thing	Yes antibiotic consumption
Kenya	Nairobi	Higher level: 4/6	0	35-44	Female	Secondry/high school	No delay	2 things	Came to this clinic today
Kenya	Nanyuki	Higher level: 4/6	0	<25	Male	Secondry/high school	No delay	2 things	Came to this clinic today
Kenya	Nanyuki	Higher level: 4/6	1	25-34	Female	Any further/higher/tertiary qualification	No delay	Straight to clinic	Came to this clinic today
Kenya	Nanyuki	Higher level: 4/6	0	25-34	Female	Any further/higher/tertiary qualification	No delay	2 things	Came to this clinic today
Kenya	Nanyuki	Higher level: 4/6	0	<25	Female	Secondry/high school	No delay	1 thing	Self-treatment	No medicine	Came to this clinic today			No antibiotic consumption
Kenya	Nanyuki	Higher level: 4/6	0	<25	Male	Any further/higher/tertiary qualification	delay	2 things	Came to this clinic today
Kenya	Nanyuki	Higher level: 4/6	0	65+	Male	Any further/higher/tertiary qualification	No delay	2 things	Came to this clinic today
Kenya	Nanyuki	Higher level: 4/6	0	55-64	Male	Secondry/high school	No delay	Straight to clinic	Came to this clinic today
Kenya	Nanyuki	Higher level: 4/6	1	<25	Female	Secondry/high school	No delay	Straight to clinic	Came to this clinic today
Kenya	Nanyuki	Higher level: 4/6	1	25-34	Female	Any further/higher/tertiary qualification	No delay	Straight to clinic	Came to this clinic today
Kenya	Nanyuki	Higher level: 4/6	0	<25	Female	Secondry/high school	No delay	1 thing	Self-treatment	No medicine	Came to this clinic today			No antibiotic consumption
Kenya	Nanyuki	Higher level: 4/6	1	65+	Female	Primary	No delay	Straight to clinic	Came to this clinic today
Kenya	Nanyuki	Higher level: 4/6	1	35-44	Female	Secondry/high school	No delay	1 thing	Government clinic	AB suitable for UTI	Came to this clinic today			Yes antibiotic consumption
Kenya	Nanyuki	Higher level: 4/6	1	25-34	Female	Secondry/high school	No delay	1 thing	Self-treatment	Other medicine	Came to this clinic today			No antibiotic consumption
Kenya	Nairobi	Higher level: 4/6	1	25-34	Female	Any further/higher/tertiary qualification	No delay	Straight to clinic	Came to this clinic today
Kenya	Nanyuki	Higher level: 4/6	1	35-44	Female	Secondry/high school	No delay	Straight to clinic	Came to this clinic today
Kenya	Nanyuki	Higher level: 4/6	0	25-34	Male	Secondry/high school	No delay	2 things	Came to this clinic today
Kenya	Nairobi	Higher level: 4/6	1	25-34	Female	Any further/higher/tertiary qualification	No delay	Straight to clinic	Came to this clinic today
Kenya	Nairobi	Higher level: 4/6	1	65+	Male	Any further/higher/tertiary qualification	delay	Straight to clinic	Came to this clinic today
Kenya	Nairobi	Higher level: 4/6	0	<25	Female	Any further/higher/tertiary qualification	delay	2 things	Came to this clinic today
Kenya	Nairobi	Higher level: 4/6	0	35-44	Female	Secondry/high school	No delay	Straight to clinic	Came to this clinic today
Kenya	Nairobi	Higher level: 4/6	0	25-34	Male	Any further/higher/tertiary qualification	No delay	Straight to clinic	Came to this clinic today
Kenya	Nairobi	Higher level: 4/6	1	35-44	Female	Primary	delay	Straight to clinic	Came to this clinic today
Kenya	Nairobi	Higher level: 4/6	1	<25	Female	Secondry/high school	delay	2 things	Came to this clinic today
Kenya	Nairobi	Higher level: 4/6	1	25-34	Male	Secondry/high school	delay	Straight to clinic	Came to this clinic today
Kenya	Nairobi	Higher level: 4/6	0	25-34	Female	Primary	No delay	Straight to clinic	Came to this clinic today
Kenya	Nairobi	Higher level: 4/6	0	25-34	Female	Secondry/high school	No delay	2 things	Came to this clinic today
Kenya	Nairobi	Higher level: 4/6	0	<25	Female	Primary	delay	1 thing	Government clinic	No medicine	Came to this clinic today			No antibiotic consumption
Kenya	Nairobi	Higher level: 4/6	0	<25	Female	Any further/higher/tertiary qualification	No delay	2 things	Came to this clinic today
Kenya	Nanyuki	Higher level: 4/6	1	25-34	Female	Secondry/high school	No delay	1 thing	Self-treatment	AB suitable for UTI	Came to this clinic today			Yes antibiotic consumption
Kenya	Nairobi	Higher level: 4/6	1	35-44	Female	Secondry/high school	No delay	Straight to clinic	Came to this clinic today
Kenya	Nanyuki	Higher level: 4/6	1	35-44	Female	Secondry/high school	delay	2 things	Government clinic	No medicine	Government clinic	AB suitable for UTI	Came to this clinic today	Yes antibiotic consumption
Kenya	Nanyuki	Higher level: 4/6	1	<25	Female	Secondry/high school	No delay	Straight to clinic	Came to this clinic today
Kenya	Nanyuki	Higher level: 4/6	1	<25	Female	Any further/higher/tertiary qualification	No delay	Straight to clinic	Came to this clinic today
Kenya	Nanyuki	Higher level: 4/6	0	25-34	Female	Secondry/high school	delay	1 thing	Government clinic	AB suitable for UTI	Came to this clinic today			Yes antibiotic consumption
Kenya	Nanyuki	Higher level: 4/6	1	35-44	Male	Secondry/high school	delay	1 thing	Self-treatment	AB suitable for UTI	Came to this clinic today			Yes antibiotic consumption
Kenya	Nanyuki	Higher level: 4/6	1	25-34	Female	Secondry/high school	delay	Straight to clinic	Came to this clinic today
Kenya	Makueni	Higher level: 4/6	1	45-54	Female	Secondry/high school	No delay	Straight to clinic	Came to this clinic today
Kenya	Makueni	Higher level: 4/6	0	<25	Female	Any further/higher/tertiary qualification	No delay	2 things	Came to this clinic today
Kenya	Makueni	Higher level: 4/6	1	<25	Male	Any further/higher/tertiary qualification	No delay	Straight to clinic	Came to this clinic today
Kenya	Makueni	Higher level: 4/6	1	35-44	Female	Any further/higher/tertiary qualification	No delay	Straight to clinic	Came to this clinic today
Kenya	Makueni	Higher level: 4/6	1	25-34	Female	Secondry/high school	No delay	Straight to clinic	Came to this clinic today
Kenya	Makueni	Higher level: 4/6	1	35-44	Female	Any further/higher/tertiary qualification	No delay	1 thing	Drug shop or Pharmacy	Other AB	Came to this clinic today			Yes antibiotic consumption
Kenya	Makueni	Higher level: 4/6	1	25-34	Female	Any further/higher/tertiary qualification	No delay	1 thing	Drug shop or Pharmacy	AB suitable for UTI	Came to this clinic today			Yes antibiotic consumption
Kenya	Makueni	Higher level: 4/6	0	25-34	Male	Any further/higher/tertiary qualification	No delay	2 things	Came to this clinic today
Kenya	Makueni	Higher level: 4/6	0	35-44	Male	Any further/higher/tertiary qualification	No delay	2 things	Came to this clinic today
Kenya	Makueni	Higher level: 4/6	1	25-34	Female	Any further/higher/tertiary qualification	No delay	1 thing	Drug shop or Pharmacy	Other AB	Came to this clinic today			Yes antibiotic consumption
Kenya	Makueni	Higher level: 4/6	1	35-44	Male	Any further/higher/tertiary qualification	No delay	Straight to clinic	Came to this clinic today
Kenya	Makueni	Higher level: 4/6	1	<25	Female	Secondry/high school	No delay	Straight to clinic	Came to this clinic today
Kenya	Makueni	Higher level: 4/6	1	35-44	Female	Any further/higher/tertiary qualification	No delay	Straight to clinic	Came to this clinic today
Kenya	Makueni	Higher level: 4/6	1	25-34	Female	Secondry/high school	No delay	Straight to clinic	Came to this clinic today
Kenya	Makueni	Higher level: 4/6	1	25-34	Female	Any further/higher/tertiary qualification	No delay	Straight to clinic	Came to this clinic today
Kenya	Makueni	Higher level: 4/6	1	25-34	Female	Any further/higher/tertiary qualification	No delay	Straight to clinic	Came to this clinic today
Kenya	Makueni	Higher level: 4/6	1	25-34	Female	Any further/higher/tertiary qualification	No delay	Straight to clinic	Came to this clinic today
Kenya	Makueni	Higher level: 4/6	1	<25	Female	Secondry/high school	No delay	1 thing	Self-treatment	No medicine	Came to this clinic today			No antibiotic consumption
Kenya	Makueni	Higher level: 4/6	0	25-34	Female	Secondry/high school	No delay	2 things	Came to this clinic today
Kenya	Makueni	Higher level: 4/6	0	<25	Female	Secondry/high school	No delay	2 things	Came to this clinic today
Kenya	Makueni	Higher level: 4/6	1	25-34	Female	Secondry/high school	No delay	Straight to clinic	Came to this clinic today
Kenya	Makueni	Higher level: 4/6	0	25-34	Female	Secondry/high school	No delay	Straight to clinic	Came to this clinic today
Kenya	Makueni	Higher level: 4/6	1	25-34	Female	Secondry/high school	No delay	1 thing	Self-treatment	No medicine	Came to this clinic today			No antibiotic consumption
Kenya	Makueni	Higher level: 4/6	1	25-34	Female	Secondry/high school	No delay	Straight to clinic	Came to this clinic today
Kenya	Makueni	Higher level: 4/6	1	25-34	Female	Secondry/high school	No delay	Straight to clinic	Came to this clinic today
Kenya	Makueni	Higher level: 4/6	1	45-54	Female	Secondry/high school	No delay	Straight to clinic	Came to this clinic today
Kenya	Makueni	Higher level: 4/6	1	25-34	Female	Any further/higher/tertiary qualification	No delay	Straight to clinic	Came to this clinic today
Kenya	Makueni	Higher level: 4/6	1	<25	Female	Any further/higher/tertiary qualification	No delay	Straight to clinic	Came to this clinic today
Kenya	Makueni	Higher level: 4/6	1	35-44	Female	Any further/higher/tertiary qualification	No delay	1 thing	Private clinic	Other AB	Came to this clinic today			Yes antibiotic consumption
Kenya	Makueni	Higher level: 4/6	0	25-34	Male	Any further/higher/tertiary qualification	No delay	2 things	Came to this clinic today
Kenya	Makueni	Higher level: 4/6	1	<25	Female	Any further/higher/tertiary qualification	No delay	Straight to clinic	Came to this clinic today
Kenya	Makueni	Higher level: 4/6	1	35-44	Female	Secondry/high school	No delay	Straight to clinic	Came to this clinic today
Kenya	Makueni	Higher level: 4/6	1	25-34	Female	Secondry/high school	No delay	Straight to clinic	Came to this clinic today
Kenya	Makueni	Higher level: 4/6	1	25-34	Female	Any further/higher/tertiary qualification	No delay	1 thing	Drug shop or Pharmacy	AB suitable for UTI	Came to this clinic today			Yes antibiotic consumption
Kenya	Makueni	Higher level: 4/6	0	25-34	Female	Any further/higher/tertiary qualification	No delay	1 thing	Drug shop or Pharmacy	Other AB	Came to this clinic today			Yes antibiotic consumption
Kenya	Makueni	Higher level: 4/6	0	55-64	Female	Primary	No delay	2 things	Came to this clinic today
Kenya	Makueni	Higher level: 4/6	1	65+	Female	None	No delay	Straight to clinic	Came to this clinic today
Kenya	Makueni	Higher level: 4/6	0	25-34	Female	Secondry/high school	No delay	1 thing	Drug shop or Pharmacy	Other AB	Came to this clinic today			Yes antibiotic consumption
Kenya	Makueni	Higher level: 4/6	1	<25	Female	Secondry/high school	No delay	Straight to clinic	Came to this clinic today
Kenya	Makueni	Higher level: 4/6	1	<25	Female	Secondry/high school	No delay	Straight to clinic	Came to this clinic today
Kenya	Makueni	Higher level: 4/6	0	25-34	Female	Any further/higher/tertiary qualification	No delay	2 things	Came to this clinic today
Kenya	Makueni	Higher level: 4/6	1	25-34	Female	Secondry/high school	No delay	Straight to clinic	Came to this clinic today
Kenya	Makueni	Higher level: 4/6	0	25-34	Female	Primary	No delay	Straight to clinic	Came to this clinic today
Kenya	Makueni	Higher level: 4/6	0	<25	Female	Any further/higher/tertiary qualification	No delay	Straight to clinic	Came to this clinic today
Kenya	Makueni	Higher level: 4/6	0	25-34	Female	Secondry/high school	No delay	2 things	Came to this clinic today
Kenya	Makueni	Higher level: 4/6	1	35-44	Female	Any further/higher/tertiary qualification	No delay	Straight to clinic	Came to this clinic today
Kenya	Makueni	Higher level: 4/6	0	25-34	Female	Any further/higher/tertiary qualification	No delay	1 thing	Drug shop or Pharmacy	Other AB	Came to this clinic today			Yes antibiotic consumption
Kenya	Makueni	Higher level: 4/6	0	35-44	Female	Secondry/high school	No delay	2 things	Came to this clinic today
Kenya	Makueni	Higher level: 4/6	1	25-34	Female	Any further/higher/tertiary qualification	No delay	Straight to clinic	Came to this clinic today
Kenya	Makueni	Higher level: 4/6	0	25-34	Female	Secondry/high school	No delay	2 things	Came to this clinic today
Kenya	Makueni	Higher level: 4/6	1	35-44	Female	Primary	No delay	Straight to clinic	Came to this clinic today
Kenya	Makueni	Higher level: 4/6	0	<25	Female	Any further/higher/tertiary qualification	No delay	2 things	Came to this clinic today
Kenya	Makueni	Higher level: 4/6	0	35-44	Female	Secondry/high school	No delay	1 thing	Drug shop or Pharmacy	Other AB	Came to this clinic today			Yes antibiotic consumption
Kenya	Makueni	Higher level: 4/6	0	25-34	Female	Any further/higher/tertiary qualification	No delay	Straight to clinic	Came to this clinic today
Kenya	Makueni	Higher level: 4/6	1	35-44	Female	Secondry/high school	No delay	1 thing	Self-treatment	No medicine	Came to this clinic today			No antibiotic consumption
Kenya	Makueni	Higher level: 4/6	1	35-44	Female	Secondry/high school	No delay	Straight to clinic	Came to this clinic today
Kenya	Makueni	Higher level: 4/6	0	25-34	Female	Any further/higher/tertiary qualification	No delay	2 things	Came to this clinic today
Kenya	Makueni	Higher level: 4/6	1	35-44	Female	Any further/higher/tertiary qualification	No delay	1 thing	Private clinic	AB suitable for UTI	Came to this clinic today			Yes antibiotic consumption
Kenya	Makueni	Higher level: 4/6	1	25-34	Female	Any further/higher/tertiary qualification	No delay	Straight to clinic	Came to this clinic today
Kenya	Makueni	Higher level: 4/6	1	25-34	Female	Secondry/high school	No delay	Straight to clinic	Came to this clinic today
Kenya	Makueni	Higher level: 4/6	1	25-34	Female	Any further/higher/tertiary qualification	No delay	Straight to clinic	Came to this clinic today
Kenya	Makueni	Higher level: 4/6	1	35-44	Female	Secondry/high school	No delay	Straight to clinic	Came to this clinic today
Kenya	Makueni	Higher level: 4/6	1	25-34	Female	Any further/higher/tertiary qualification	No delay	Straight to clinic	Came to this clinic today
Kenya	Makueni	Higher level: 4/6	0	35-44	Female	Any further/higher/tertiary qualification	No delay	2 things	Came to this clinic today
Kenya	Makueni	Higher level: 4/6	1	35-44	Female	Secondry/high school	No delay	Straight to clinic	Came to this clinic today
Kenya	Makueni	Higher level: 4/6	1	35-44	Female	Secondry/high school	No delay	1 thing	Drug shop or Pharmacy	Other AB	Came to this clinic today			Yes antibiotic consumption
Kenya	Makueni	Higher level: 4/6	0	25-34	Female	Secondry/high school	No delay	2 things	Came to this clinic today
Kenya	Makueni	Higher level: 4/6	1	25-34	Female	Any further/higher/tertiary qualification	No delay	Straight to clinic	Came to this clinic today
Kenya	Makueni	Higher level: 4/6	1	25-34	Female	Secondry/high school	No delay	Straight to clinic	Came to this clinic today
Kenya	Makueni	Higher level: 4/6	1	25-34	Female	Any further/higher/tertiary qualification	No delay	Straight to clinic	Came to this clinic today
Kenya	Makueni	Higher level: 4/6	1	<25	Female	Secondry/high school	No delay	Straight to clinic	Came to this clinic today
Kenya	Makueni	Higher level: 4/6	1	25-34	Female	Any further/higher/tertiary qualification	No delay	Straight to clinic	Came to this clinic today
Kenya	Makueni	Higher level: 4/6	0	25-34	Male	Any further/higher/tertiary qualification	No delay	2 things	Came to this clinic today
Kenya	Makueni	Higher level: 4/6	1	25-34	Female	Secondry/high school	No delay	Straight to clinic	Came to this clinic today
Kenya	Makueni	Higher level: 4/6	0	<25	Female	Any further/higher/tertiary qualification	No delay	2 things	Came to this clinic today
Kenya	Makueni	Higher level: 4/6	1	25-34	Female	Secondry/high school	No delay	Straight to clinic	Came to this clinic today
Kenya	Makueni	Higher level: 4/6	1	45-54	Female	Secondry/high school	No delay	1 thing	Self-treatment	No medicine	Came to this clinic today			No antibiotic consumption
Kenya	Makueni	Higher level: 4/6	1	25-34	Female	Any further/higher/tertiary qualification	No delay	Straight to clinic	Came to this clinic today
Kenya	Makueni	Higher level: 4/6	1	25-34	Female	Any further/higher/tertiary qualification	No delay	1 thing	Drug shop or Pharmacy	Other AB	Came to this clinic today			Yes antibiotic consumption
Kenya	Makueni	Higher level: 4/6	1	<25	Female	Secondry/high school	No delay	Straight to clinic	Came to this clinic today
Kenya	Makueni	Higher level: 4/6	0	35-44	Female	Secondry/high school	No delay	2 things	Came to this clinic today
Kenya	Makueni	Higher level: 4/6	0	45-54	Female	Secondry/high school	No delay	Straight to clinic	Came to this clinic today
Kenya	Makueni	Higher level: 4/6	0	<25	Female	Secondry/high school	No delay	2 things	Came to this clinic today
Kenya	Makueni	Higher level: 4/6	1	<25	Female	Secondry/high school	No delay	Straight to clinic	Came to this clinic today
Kenya	Makueni	Higher level: 4/6	0	35-44	Female	Any further/higher/tertiary qualification	No delay	1 thing	Drug shop or Pharmacy	Other AB	Came to this clinic today			Yes antibiotic consumption
Kenya	Makueni	Higher level: 4/6	0	25-34	Male	Any further/higher/tertiary qualification	No delay	2 things	Came to this clinic today
Kenya	Makueni	Higher level: 4/6	1	<25	Female	Any further/higher/tertiary qualification	No delay	Straight to clinic	Came to this clinic today
Kenya	Makueni	Higher level: 4/6	0	25-34	Female	Secondry/high school	No delay	1 thing	Self-treatment	No medicine	Came to this clinic today			No antibiotic consumption
Kenya	Makueni	Higher level: 4/6	0	25-34	Female	Any further/higher/tertiary qualification	No delay	2 things	Came to this clinic today
Kenya	Makueni	Higher level: 4/6	1	35-44	Female	Secondry/high school	No delay	Straight to clinic	Came to this clinic today
Kenya	Makueni	Higher level: 4/6	1	25-34	Female	Secondry/high school	No delay	Straight to clinic	Came to this clinic today
Kenya	Makueni	Higher level: 4/6	1	35-44	Female	Any further/higher/tertiary qualification	No delay	1 thing	Government clinic	Other AB	Came to this clinic today			Yes antibiotic consumption
Kenya	Makueni	Higher level: 4/6	1	<25	Female	Any further/higher/tertiary qualification	No delay	Straight to clinic	Came to this clinic today
Kenya	Makueni	Higher level: 4/6	0	25-34	Female	Any further/higher/tertiary qualification	No delay	1 thing	Self-treatment	No medicine	Came to this clinic today			No antibiotic consumption
Kenya	Makueni	Higher level: 4/6	1	65+	Female	Primary	No delay	Straight to clinic	Came to this clinic today
Kenya	Makueni	Higher level: 4/6	1	25-34	Female	Secondry/high school	No delay	2 things	Came to this clinic today
Kenya	Makueni	Higher level: 4/6	0	<25	Female	Secondry/high school	No delay	Straight to clinic	Came to this clinic today
Kenya	Makueni	Higher level: 4/6	1	35-44	Female	Secondry/high school	No delay	Straight to clinic	Came to this clinic today
Kenya	Makueni	Higher level: 4/6	1	<25	Female	Any further/higher/tertiary qualification	No delay	Straight to clinic	Came to this clinic today
Kenya	Makueni	Higher level: 4/6	1	25-34	Female	Any further/higher/tertiary qualification	No delay	1 thing	Drug shop or Pharmacy	Other AB	Came to this clinic today			Yes antibiotic consumption
Kenya	Makueni	Higher level: 4/6	1	25-34	Female	Any further/higher/tertiary qualification	No delay	Straight to clinic	Came to this clinic today
Kenya	Makueni	Higher level: 4/6	1	25-34	Female	Any further/higher/tertiary qualification	No delay	1 thing	Drug shop or Pharmacy	AB suitable for UTI	Came to this clinic today			Yes antibiotic consumption
Kenya	Makueni	Higher level: 4/6	1	25-34	Female	Secondry/high school	No delay	Straight to clinic	Came to this clinic today
Kenya	Makueni	Higher level: 4/6	1	45-54	Female	Secondry/high school	No delay	1 thing	Self-treatment	No medicine	Came to this clinic today			No antibiotic consumption
Kenya	Makueni	Higher level: 4/6	0	25-34	Female	Secondry/high school	No delay	1 thing	Self-treatment	No medicine	Came to this clinic today			No antibiotic consumption
Kenya	Makueni	Higher level: 4/6	1	25-34	Female	Any further/higher/tertiary qualification	No delay	Straight to clinic	Came to this clinic today
Kenya	Makueni	Higher level: 4/6	0	45-54	Female	Secondry/high school	No delay	2 things	Came to this clinic today
Kenya	Makueni	Higher level: 4/6	1	25-34	Male	Any further/higher/tertiary qualification	No delay	Straight to clinic	Came to this clinic today
Kenya	Makueni	Higher level: 4/6	1	<25	Female	Secondry/high school	No delay	Straight to clinic	Came to this clinic today
Kenya	Makueni	Higher level: 4/6	1	<25	Female	Secondry/high school	No delay	Straight to clinic	Came to this clinic today
Kenya	Makueni	Higher level: 4/6	1	<25	Female	Secondry/high school	No delay	Straight to clinic	Came to this clinic today
Kenya	Makueni	Higher level: 4/6	1	25-34	Female	Secondry/high school	No delay	Straight to clinic	Came to this clinic today
Kenya	Makueni	Higher level: 4/6	1	25-34	Female	Any further/higher/tertiary qualification	No delay	Straight to clinic	Came to this clinic today
Kenya	Makueni	Higher level: 4/6	1	25-34	Female	Secondry/high school	No delay	1 thing	Drug shop or Pharmacy	Other AB	Came to this clinic today			Yes antibiotic consumption
Kenya	Nanyuki	Higher level: 4/6	0	<25	Female	Secondry/high school	No delay	2 things	Came to this clinic today
Kenya	Makueni	Higher level: 4/6	1	25-34	Female	Any further/higher/tertiary qualification	No delay	1 thing	Drug shop or Pharmacy	Other AB	Came to this clinic today			Yes antibiotic consumption
Kenya	Nanyuki	Higher level: 4/6	1	<25	Female	Any further/higher/tertiary qualification	No delay	Straight to clinic	Came to this clinic today
Kenya	Nanyuki	Higher level: 4/6	1	25-34	Female	Secondry/high school	No delay	1 thing	Drug shop or Pharmacy	Other AB	Came to this clinic today			Yes antibiotic consumption
Kenya	Nanyuki	Higher level: 4/6	1	25-34	Female	Secondry/high school	No delay	Straight to clinic	Came to this clinic today
Kenya	Makueni	Higher level: 4/6	1	25-34	Female	Any further/higher/tertiary qualification	No delay	Straight to clinic	Came to this clinic today
Kenya	Nanyuki	Higher level: 4/6	1	25-34	Female	Secondry/high school	No delay	Straight to clinic	Came to this clinic today
Kenya	Nanyuki	Higher level: 4/6	0	25-34	Male	Any further/higher/tertiary qualification	No delay	2 things	Came to this clinic today
Kenya	Nanyuki	Higher level: 4/6	1	<25	Female	Primary	No delay	1 thing	Self-treatment	No medicine	Came to this clinic today			No antibiotic consumption
Kenya	Nanyuki	Higher level: 4/6	1	45-54	Female	Secondry/high school	No delay	Straight to clinic	Came to this clinic today
Kenya	Nanyuki	Higher level: 4/6	1	25-34	Female	Secondry/high school	No delay	Straight to clinic	Came to this clinic today
Kenya	Nanyuki	Higher level: 4/6	1	25-34	Female	Any further/higher/tertiary qualification	No delay	Straight to clinic	Came to this clinic today
Kenya	Makueni	Higher level: 4/6	1	25-34	Female	Any further/higher/tertiary qualification	No delay	Straight to clinic	Came to this clinic today
Kenya	Makueni	Higher level: 4/6	0	35-44	Male	Secondry/high school	No delay	2 things	Came to this clinic today
Kenya	Makueni	Higher level: 4/6	1	25-34	Female	Secondry/high school	No delay	Straight to clinic	Came to this clinic today
Kenya	Makueni	Higher level: 4/6	1	25-34	Female	Any further/higher/tertiary qualification	No delay	Straight to clinic	Came to this clinic today
Kenya	Makueni	Higher level: 4/6	0	25-34	Female	Secondry/high school	No delay	2 things	Came to this clinic today
Kenya	Makueni	Higher level: 4/6	0	65+	Female	Primary	No delay	Straight to clinic	Came to this clinic today
Kenya	Makueni	Higher level: 4/6	1	35-44	Female	Secondry/high school	No delay	1 thing	Government clinic	Other AB	Came to this clinic today			Yes antibiotic consumption
Kenya	Makueni	Higher level: 4/6	0	25-34	Female	Secondry/high school	No delay	2 things	Came to this clinic today
Kenya	Nanyuki	Higher level: 4/6	1	25-34	Female	Any further/higher/tertiary qualification	No delay	Straight to clinic	Came to this clinic today
Kenya	Nanyuki	Higher level: 4/6	1	<25	Female	Primary	No delay	1 thing	Self-treatment	No medicine	Came to this clinic today			No antibiotic consumption
Kenya	Nanyuki	Higher level: 4/6	0	<25	Male	Any further/higher/tertiary qualification	No delay	2 things	Came to this clinic today
Kenya	Nanyuki	Higher level: 4/6	0	45-54	Male	Secondry/high school	No delay	2 things	Came to this clinic today
Kenya	Nanyuki	Higher level: 4/6	1	25-34	Female	Any further/higher/tertiary qualification	No delay	1 thing	Government clinic	Other AB	Came to this clinic today			Yes antibiotic consumption
Kenya	Nanyuki	Higher level: 4/6	0	<25	Female	Any further/higher/tertiary qualification	No delay	2 things	Came to this clinic today
Kenya	Nanyuki	Higher level: 4/6	1	<25	Female	Any further/higher/tertiary qualification	No delay	Straight to clinic	Came to this clinic today
Kenya	Nanyuki	Higher level: 4/6	1	<25	Female	Secondry/high school	No delay	1 thing	Drug shop or Pharmacy	Other AB	Came to this clinic today			Yes antibiotic consumption
Kenya	Nanyuki	Higher level: 4/6	1	35-44	Female	Any further/higher/tertiary qualification	No delay	Straight to clinic	Came to this clinic today
Kenya	Nanyuki	Higher level: 4/6	1	<25	Female	Primary	No delay	Straight to clinic	Came to this clinic today
Kenya	Nanyuki	Higher level: 4/6	0	25-34	Male	Any further/higher/tertiary qualification	No delay	2 things	Came to this clinic today
Kenya	Nanyuki	Higher level: 4/6	0	<25	Female	Any further/higher/tertiary qualification	No delay	2 things	Came to this clinic today
Kenya	Nanyuki	Higher level: 4/6	1	<25	Female	Secondry/high school	No delay	Straight to clinic	Came to this clinic today
Kenya	Nanyuki	Higher level: 4/6	1	45-54	Female	Secondry/high school	No delay	1 thing	Self-treatment	No medicine	Came to this clinic today			No antibiotic consumption
Kenya	Nanyuki	Higher level: 4/6	0	25-34	Male	Any further/higher/tertiary qualification	No delay	2 things	Came to this clinic today
Kenya	Nanyuki	Higher level: 4/6	1	65+	Female	Any further/higher/tertiary qualification	No delay	1 thing	Self-treatment	No medicine	Came to this clinic today			No antibiotic consumption
Kenya	Nanyuki	Higher level: 4/6	0	45-54	Female	Secondry/high school	No delay	Straight to clinic	Came to this clinic today
Kenya	Nanyuki	Higher level: 4/6	1	25-34	Female	Secondry/high school	No delay	1 thing	Self-treatment	No medicine	Came to this clinic today			No antibiotic consumption
Kenya	Nanyuki	Higher level: 4/6	0	25-34	Female	Any further/higher/tertiary qualification	No delay	1 thing	Self-treatment	No medicine	Came to this clinic today			No antibiotic consumption
Kenya	Nanyuki	Higher level: 4/6	0	35-44	Female	Secondry/high school	No delay	1 thing	Self-treatment	No medicine	Came to this clinic today			No antibiotic consumption
Kenya	Nanyuki	Higher level: 4/6	1	25-34	Female	Secondry/high school	No delay	Straight to clinic	Came to this clinic today
Kenya	Nanyuki	Higher level: 4/6	0	25-34	Female	Secondry/high school	No delay	2 things	Came to this clinic today
Kenya	Nanyuki	Higher level: 4/6	0	45-54	Female	Secondry/high school	No delay	1 thing	Self-treatment	No medicine	Came to this clinic today			No antibiotic consumption
Kenya	Nanyuki	Higher level: 4/6	1	25-34	Female	Secondry/high school	No delay	1 thing	Government clinic	AB suitable for UTI	Came to this clinic today			Yes antibiotic consumption
Kenya	Nanyuki	Higher level: 4/6	1	25-34	Female	Any further/higher/tertiary qualification	No delay	Straight to clinic	Came to this clinic today
Kenya	Nanyuki	Higher level: 4/6	0	<25	Female	Secondry/high school	No delay	1 thing	Drug shop or Pharmacy	AB suitable for UTI	Came to this clinic today			Yes antibiotic consumption
Kenya	Nanyuki	Higher level: 4/6	0	<25	Female	Any further/higher/tertiary qualification	No delay	Straight to clinic	Came to this clinic today
Kenya	Nanyuki	Higher level: 4/6	1	65+	Male	Primary	No delay	Straight to clinic	Came to this clinic today
Kenya	Nanyuki	Higher level: 4/6	1	25-34	Female	Primary	No delay	1 thing	Self-treatment	No medicine	Came to this clinic today			No antibiotic consumption
Kenya	Nanyuki	Higher level: 4/6	0	45-54	Female	Secondry/high school	No delay	2 things	Came to this clinic today
Kenya	Nanyuki	Higher level: 4/6	0	35-44	Female	Any further/higher/tertiary qualification	No delay	2 things	Came to this clinic today
Kenya	Nanyuki	Higher level: 4/6	0	35-44	Male	Secondry/high school	No delay	2 things	Came to this clinic today
Kenya	Nanyuki	Higher level: 4/6	1	25-34	Female	Primary	No delay	1 thing	Self-treatment	No medicine	Came to this clinic today			No antibiotic consumption
Kenya	Nanyuki	Higher level: 4/6	1	25-34	Female	Secondry/high school	No delay	Straight to clinic	Came to this clinic today
Kenya	Nanyuki	Higher level: 4/6	1	25-34	Female	Secondry/high school	No delay	1 thing	Self-treatment	No medicine	Came to this clinic today			No antibiotic consumption
Kenya	Nanyuki	Higher level: 4/6	1	<25	Female	Secondry/high school	No delay	Straight to clinic	Came to this clinic today
Kenya	Nanyuki	Higher level: 4/6	1	25-34	Female	Any further/higher/tertiary qualification	No delay	1 thing	Drug shop or Pharmacy	Other AB	Came to this clinic today			Yes antibiotic consumption
Kenya	Nanyuki	Higher level: 4/6	1	<25	Female	Secondry/high school	No delay	Straight to clinic	Came to this clinic today
Kenya	Nanyuki	Higher level: 4/6	1	25-34	Female	Secondry/high school	No delay	Straight to clinic	Came to this clinic today
Kenya	Nanyuki	Higher level: 4/6	1	25-34	Female	Secondry/high school	No delay	1 thing	Drug shop or Pharmacy	Other AB	Came to this clinic today			Yes antibiotic consumption
Kenya	Nanyuki	Higher level: 4/6	1	25-34	Female	Secondry/high school	No delay	Straight to clinic	Came to this clinic today
Kenya	Nanyuki	Higher level: 4/6	0	25-34	Female	Any further/higher/tertiary qualification	No delay	2 things	Came to this clinic today
Kenya	Nanyuki	Higher level: 4/6	0	25-34	Female	Any further/higher/tertiary qualification	No delay	1 thing	Drug shop or Pharmacy	Other AB	Came to this clinic today			Yes antibiotic consumption
Kenya	Nanyuki	Higher level: 4/6	1	35-44	Female	Secondry/high school	No delay	Straight to clinic	Came to this clinic today
Kenya	Nanyuki	Higher level: 4/6	1	25-34	Female	Any further/higher/tertiary qualification	No delay	Straight to clinic	Came to this clinic today
Kenya	Nanyuki	Higher level: 4/6	1	25-34	Female	Secondry/high school	No delay	1 thing	Self-treatment	No medicine	Came to this clinic today			No antibiotic consumption
Kenya	Nanyuki	Higher level: 4/6	0	<25	Female	Secondry/high school	No delay	2 things	Came to this clinic today
Kenya	Nanyuki	Higher level: 4/6	1	35-44	Female	Secondry/high school	No delay	Straight to clinic	Came to this clinic today
Kenya	Nanyuki	Higher level: 4/6	0	35-44	Female	Secondry/high school	No delay	2 things	Came to this clinic today
Kenya	Nanyuki	Higher level: 4/6	1	35-44	Female	Secondry/high school	No delay	1 thing	Government clinic	AB suitable for UTI	Came to this clinic today			Yes antibiotic consumption
Kenya	Nanyuki	Higher level: 4/6	1	25-34	Female	Secondry/high school	No delay	Straight to clinic	Came to this clinic today
Kenya	Nanyuki	Higher level: 4/6	0	<25	Female	Secondry/high school	No delay	2 things	Came to this clinic today
Kenya	Nanyuki	Higher level: 4/6	1	25-34	Female	Any further/higher/tertiary qualification	No delay	Straight to clinic	Came to this clinic today
Kenya	Nanyuki	Higher level: 4/6	1	25-34	Female	Any further/higher/tertiary qualification	No delay	1 thing	Drug shop or Pharmacy	Other AB	Came to this clinic today			Yes antibiotic consumption
Kenya	Nanyuki	Higher level: 4/6	1	65+	Male	Any further/higher/tertiary qualification	No delay	Straight to clinic	Came to this clinic today
Kenya	Nanyuki	Higher level: 4/6	0	35-44	Female	Secondry/high school	No delay	1 thing	Self-treatment	No medicine	Came to this clinic today			No antibiotic consumption
Kenya	Nanyuki	Higher level: 4/6	0	65+	Male	Primary	No delay	2 things	Came to this clinic today
Kenya	Nanyuki	Higher level: 4/6	1	<25	Female	Secondry/high school	No delay	Straight to clinic	Came to this clinic today
Kenya	Nanyuki	Higher level: 4/6	0	35-44	Female	Secondry/high school	No delay	2 things	Came to this clinic today
Kenya	Nanyuki	Higher level: 4/6	0	25-34	Female	Secondry/high school	No delay	Straight to clinic	Came to this clinic today
Kenya	Nanyuki	Higher level: 4/6	0	25-34	Female	Primary	No delay	1 thing	Drug shop or Pharmacy	AB suitable for UTI	Came to this clinic today			Yes antibiotic consumption
Kenya	Nanyuki	Higher level: 4/6	0	25-34	Female	Any further/higher/tertiary qualification	No delay	2 things	Came to this clinic today
Kenya	Nanyuki	Higher level: 4/6	1	45-54	Female	Secondry/high school	No delay	2 things	Drug shop or Pharmacy	Other medicine	Self-treatment	No medicine	Came to this clinic today	No antibiotic consumption
Kenya	Nanyuki	Higher level: 4/6	1	25-34	Female	Any further/higher/tertiary qualification	No delay	1 thing	Drug shop or Pharmacy	Other AB	Came to this clinic today			Yes antibiotic consumption
Kenya	Nanyuki	Higher level: 4/6	0	<25	Female	Any further/higher/tertiary qualification	No delay	2 things	Came to this clinic today
Kenya	Nanyuki	Higher level: 4/6	1	<25	Female	Secondry/high school	No delay	1 thing	Drug shop or Pharmacy	Other AB	Came to this clinic today			Yes antibiotic consumption
Kenya	Nanyuki	Higher level: 4/6	1	<25	Female	Secondry/high school	No delay	Straight to clinic	Came to this clinic today
Kenya	Nanyuki	Higher level: 4/6	1	25-34	Female	Secondry/high school	No delay	1 thing	Private clinic	AB suitable for UTI	Came to this clinic today			Yes antibiotic consumption
Kenya	Nanyuki	Higher level: 4/6	0	25-34	Female	Any further/higher/tertiary qualification	No delay	1 thing	Government clinic	Other AB	Came to this clinic today			Yes antibiotic consumption
Kenya	Nanyuki	Higher level: 4/6	0	25-34	Male	Secondry/high school	No delay	2 things	Came to this clinic today
Kenya	Nanyuki	Higher level: 4/6	0	25-34	Female	Secondry/high school	No delay	1 thing	Drug shop or Pharmacy	Other AB	Came to this clinic today			Yes antibiotic consumption
Kenya	Nanyuki	Higher level: 4/6	1	25-34	Female	Secondry/high school	No delay	1 thing	Self-treatment	No medicine	Came to this clinic today			No antibiotic consumption
Kenya	Nanyuki	Higher level: 4/6	1	25-34	Female	Any further/higher/tertiary qualification	No delay	1 thing	Drug shop or Pharmacy	Other AB	Came to this clinic today			Yes antibiotic consumption
Kenya	Nanyuki	Higher level: 4/6	0	25-34	Female	Secondry/high school	No delay	2 things	Came to this clinic today
Kenya	Nanyuki	Higher level: 4/6	0	25-34	Female	Any further/higher/tertiary qualification	No delay	2 things	Came to this clinic today
Kenya	Nanyuki	Higher level: 4/6	0	<25	Female	Secondry/high school	No delay	Straight to clinic	Came to this clinic today
Kenya	Nanyuki	Higher level: 4/6	1	25-34	Female	Secondry/high school	No delay	1 thing	Government clinic	AB suitable for UTI	Came to this clinic today			Yes antibiotic consumption
Kenya	Nanyuki	Higher level: 4/6	1	<25	Female	Any further/higher/tertiary qualification	No delay	Straight to clinic	Came to this clinic today
Kenya	Nanyuki	Higher level: 4/6	0	25-34	Female	Secondry/high school	No delay	Straight to clinic	Came to this clinic today
Kenya	Nanyuki	Higher level: 4/6	1	25-34	Female	Secondry/high school	No delay	Straight to clinic	Came to this clinic today
Kenya	Nanyuki	Higher level: 4/6	0	<25	Female	Secondry/high school	No delay	2 things	Came to this clinic today
Kenya	Nanyuki	Higher level: 4/6	1	25-34	Female	Any further/higher/tertiary qualification	No delay	Straight to clinic	Came to this clinic today
Kenya	Nanyuki	Higher level: 4/6	1	25-34	Female	Secondry/high school	delay	Straight to clinic	Came to this clinic today
Kenya	Nanyuki	Higher level: 4/6	1	35-44	Female	Secondry/high school	No delay	1 thing	Government clinic	Other medicine	Came to this clinic today			No antibiotic consumption
Kenya	Nanyuki	Higher level: 4/6	1	45-54	Female	Primary	No delay	1 thing	Private clinic	AB suitable for UTI	Came to this clinic today			Yes antibiotic consumption
Kenya	Nanyuki	Higher level: 4/6	0	<25	Female	Secondry/high school	No delay	Straight to clinic	Came to this clinic today
Kenya	Nanyuki	Higher level: 4/6	1	35-44	Female	Primary	No delay	Straight to clinic	Came to this clinic today
Kenya	Nanyuki	Higher level: 4/6	1	55-64	Male	Primary	delay	1 thing	Government clinic	No medicine	Came to this clinic today			No antibiotic consumption
Kenya	Nanyuki	Higher level: 4/6	1	45-54	Female	Primary	No delay	1 thing	Private clinic	Other medicine	Came to this clinic today			No antibiotic consumption
Kenya	Nanyuki	Higher level: 4/6	1	25-34	Female	Any further/higher/tertiary qualification	No delay	Straight to clinic	Came to this clinic today
Kenya	Nanyuki	Higher level: 4/6	1	25-34	Female	Secondry/high school	No delay	Straight to clinic	Came to this clinic today
Kenya	Nanyuki	Higher level: 4/6	0	35-44	Female	Any further/higher/tertiary qualification	No delay	1 thing	Private clinic	AB suitable for UTI	Came to this clinic today			Yes antibiotic consumption
Kenya	Nanyuki	Higher level: 4/6	0	25-34	Female	Any further/higher/tertiary qualification	No delay	1 thing	Self-treatment	No medicine	Came to this clinic today			No antibiotic consumption
Kenya	Nanyuki	Higher level: 4/6	1	<25	Female	Any further/higher/tertiary qualification	delay	Straight to clinic	Came to this clinic today
Kenya	Nanyuki	Higher level: 4/6	0	25-34	Male	Secondry/high school	No delay	Straight to clinic	Came to this clinic today
Kenya	Nanyuki	Higher level: 4/6	0	45-54	Female	Primary	delay	2 things	Came to this clinic today
Kenya	Nanyuki	Higher level: 4/6	1	25-34	Female	Secondry/high school	delay	Straight to clinic	Came to this clinic today
Kenya	Nanyuki	Higher level: 4/6	1	<25	Female	Secondry/high school	No delay	Straight to clinic	Came to this clinic today
Kenya	Nanyuki	Higher level: 4/6	1	25-34	Female	Secondry/high school	No delay	Straight to clinic	Came to this clinic today
Kenya	Nanyuki	Higher level: 4/6	1	25-34	Female	Secondry/high school	No delay	Straight to clinic	Came to this clinic today
Kenya	Nanyuki	Higher level: 4/6	1	<25	Female	Secondry/high school	No delay	Straight to clinic	Came to this clinic today
Kenya	Nanyuki	Higher level: 4/6	1	<25	Female	Secondry/high school	No delay	Straight to clinic	Came to this clinic today
Kenya	Nanyuki	Higher level: 4/6	1	25-34	Female	Any further/higher/tertiary qualification	No delay	Straight to clinic	Came to this clinic today
Kenya	Nanyuki	Higher level: 4/6	1	25-34	Female	Any further/higher/tertiary qualification	No delay	Straight to clinic	Came to this clinic today
Kenya	Nanyuki	Higher level: 4/6	0	25-34	Male	Any further/higher/tertiary qualification	No delay	2 things	Came to this clinic today
Kenya	Nanyuki	Higher level: 4/6	1	<25	Female	Any further/higher/tertiary qualification	No delay	Straight to clinic	Came to this clinic today
Kenya	Nanyuki	Higher level: 4/6	1	25-34	Female	Any further/higher/tertiary qualification	No delay	1 thing	Drug shop or Pharmacy	Other AB	Came to this clinic today			Yes antibiotic consumption
Kenya	Nanyuki	Higher level: 4/6	1	<25	Female	Secondry/high school	No delay	Straight to clinic	Came to this clinic today
Kenya	Nanyuki	Higher level: 4/6	1	25-34	Female	Secondry/high school	No delay	1 thing	Self-treatment	No medicine	Came to this clinic today			No antibiotic consumption
Kenya	Nanyuki	Higher level: 4/6	0	35-44	Female	Secondry/high school	No delay	2 things	Came to this clinic today
Kenya	Nanyuki	Higher level: 4/6	1	25-34	Male	Any further/higher/tertiary qualification	No delay	Straight to clinic	Came to this clinic today
Kenya	Nanyuki	Higher level: 4/6	1	<25	Female	Any further/higher/tertiary qualification	No delay	Straight to clinic	Came to this clinic today
Kenya	Nanyuki	Higher level: 4/6	0	25-34	Female	Any further/higher/tertiary qualification	No delay	1 thing	Government clinic	AB suitable for UTI	Came to this clinic today			Yes antibiotic consumption
Kenya	Nanyuki	Higher level: 4/6	0	<25	Female	Secondry/high school	No delay	2 things	Came to this clinic today
Kenya	Nanyuki	Higher level: 4/6	0	45-54	Female	Primary	delay	Straight to clinic	Came to this clinic today
Kenya	Nanyuki	Higher level: 4/6	0	25-34	Female	Secondry/high school	No delay	1 thing	Government clinic	AB suitable for UTI	Came to this clinic today			Yes antibiotic consumption
Kenya	Nanyuki	Higher level: 4/6	1	45-54	Male	Primary	No delay	Straight to clinic	Came to this clinic today
Kenya	Nanyuki	Higher level: 4/6	1	25-34	Female	Secondry/high school	delay	1 thing	Drug shop or Pharmacy	AB suitable for UTI	Came to this clinic today			Yes antibiotic consumption
Kenya	Nanyuki	Higher level: 4/6	1	<25	Female	Any further/higher/tertiary qualification	No delay	1 thing	Government clinic	AB suitable for UTI	Came to this clinic today			Yes antibiotic consumption
Kenya	Nanyuki	Higher level: 4/6	1	25-34	Female	Secondry/high school	No delay	Straight to clinic	Came to this clinic today
Kenya	Nanyuki	Higher level: 4/6	1	25-34	Female	Secondry/high school	No delay	1 thing	Government clinic	AB suitable for UTI	Came to this clinic today			Yes antibiotic consumption
Kenya	Nanyuki	Higher level: 4/6	1	35-44	Female	Any further/higher/tertiary qualification	No delay	Straight to clinic	Came to this clinic today
Kenya	Nanyuki	Higher level: 4/6	1	<25	Female	Any further/higher/tertiary qualification	delay	1 thing	Government clinic	Other medicine	Came to this clinic today			No antibiotic consumption
Kenya	Nanyuki	Higher level: 4/6	1	25-34	Female	Any further/higher/tertiary qualification	delay	1 thing	Government clinic	Other AB	Came to this clinic today			Yes antibiotic consumption
Kenya	Nanyuki	Higher level: 4/6	1	<25	Female	Secondry/high school	No delay	Straight to clinic	Came to this clinic today
Kenya	Nanyuki	Higher level: 4/6	1	25-34	Female	Primary	delay	1 thing	Government clinic	Other AB	Came to this clinic today			Yes antibiotic consumption
Kenya	Nanyuki	Higher level: 4/6	1	25-34	Female	Secondry/high school	No delay	1 thing	Government clinic	Other medicine	Came to this clinic today			No antibiotic consumption
Kenya	Nanyuki	Higher level: 4/6	1	<25	Female	Any further/higher/tertiary qualification	No delay	1 thing	Self-treatment	Other AB	Came to this clinic today			Yes antibiotic consumption
Kenya	Nanyuki	Higher level: 4/6	0	<25	Female	Any further/higher/tertiary qualification	No delay	1 thing	Government clinic	AB suitable for UTI	Came to this clinic today			Yes antibiotic consumption
Kenya	Nanyuki	Higher level: 4/6	1	65+	Female	Primary	delay	Straight to clinic	Came to this clinic today
Kenya	Nanyuki	Higher level: 4/6	1	35-44	Female	Any further/higher/tertiary qualification	No delay	Straight to clinic	Came to this clinic today
Kenya	Nanyuki	Higher level: 4/6	1	<25	Female	Secondry/high school	No delay	Straight to clinic	Came to this clinic today
Kenya	Nanyuki	Higher level: 4/6	0	35-44	Female	Any further/higher/tertiary qualification	No delay	Straight to clinic	Came to this clinic today
Kenya	Nanyuki	Higher level: 4/6	1	35-44	Female	Secondry/high school	No delay	1 thing	Government clinic	AB suitable for UTI	Came to this clinic today			Yes antibiotic consumption
Kenya	Nanyuki	Higher level: 4/6	1	35-44	Male	Primary	delay	1 thing	Government clinic	Other medicine	Came to this clinic today			No antibiotic consumption
Kenya	Nanyuki	Higher level: 4/6	0	25-34	Female	Any further/higher/tertiary qualification	No delay	1 thing	Drug shop or Pharmacy	AB suitable for UTI	Came to this clinic today			Yes antibiotic consumption
Kenya	Nanyuki	Higher level: 4/6	1	35-44	Female	Secondry/high school	No delay	1 thing	Self-treatment	Other AB	Came to this clinic today			Yes antibiotic consumption
Kenya	Nanyuki	Higher level: 4/6	1	45-54	Female	Primary	No delay	Straight to clinic	Came to this clinic today
Kenya	Nanyuki	Higher level: 4/6	0	25-34	Female	Secondry/high school	No delay	2 things	Came to this clinic today
Kenya	Nanyuki	Higher level: 4/6	1	45-54	Female	Secondry/high school	delay	Straight to clinic	Came to this clinic today
Kenya	Nanyuki	Higher level: 4/6	1	<25	Female	Secondry/high school	No delay	Straight to clinic	Came to this clinic today
Kenya	Nanyuki	Higher level: 4/6	1	25-34	Female	Secondry/high school	No delay	Straight to clinic	Came to this clinic today
Kenya	Nanyuki	Higher level: 4/6	1	25-34	Female	Secondry/high school	No delay	Straight to clinic	Came to this clinic today
Kenya	Nanyuki	Higher level: 4/6	0	<25	Female	Secondry/high school	No delay	Straight to clinic	Came to this clinic today
Kenya	Nanyuki	Higher level: 4/6	1	25-34	Female	Secondry/high school	No delay	Straight to clinic	Came to this clinic today
Kenya	Nanyuki	Higher level: 4/6	1	<25	Female	Secondry/high school	No delay	1 thing	Government clinic	Other medicine	Came to this clinic today			No antibiotic consumption
Kenya	Nanyuki	Higher level: 4/6	0	25-34	Female	Secondry/high school	No delay	2 things	Came to this clinic today
Kenya	Nanyuki	Higher level: 4/6	0	25-34	Female	Secondry/high school	No delay	1 thing	Private clinic	AB suitable for UTI	Came to this clinic today			Yes antibiotic consumption
Kenya	Nanyuki	Higher level: 4/6	1	<25	Female	Any further/higher/tertiary qualification	No delay	Straight to clinic	Came to this clinic today
Kenya	Nanyuki	Higher level: 4/6	1	<25	Female	Any further/higher/tertiary qualification	delay	Straight to clinic	Came to this clinic today
Kenya	Nanyuki	Higher level: 4/6	0	<25	Female	Any further/higher/tertiary qualification	delay	Straight to clinic	Came to this clinic today
Kenya	Nanyuki	Higher level: 4/6	0	25-34	Male	Secondry/high school	No delay	Straight to clinic	Came to this clinic today
Kenya	Nanyuki	Higher level: 4/6	0	<25	Female	Secondry/high school	No delay	Straight to clinic	Came to this clinic today
Kenya	Nanyuki	Higher level: 4/6	0	25-34	Female	Any further/higher/tertiary qualification	delay	2 things	Came to this clinic today
Kenya	Nanyuki	Higher level: 4/6	1	<25	Female	Any further/higher/tertiary qualification	No delay	1 thing	Government clinic	Other AB	Came to this clinic today			Yes antibiotic consumption
Kenya	Nanyuki	Higher level: 4/6	1	45-54	Female	Primary	No delay	Straight to clinic	Came to this clinic today
Kenya	Nanyuki	Higher level: 4/6	1	65+	Male	None	No delay	Straight to clinic	Came to this clinic today
Kenya	Nanyuki	Higher level: 4/6	1	<25	Female	Secondry/high school	delay	1 thing	Private clinic	AB suitable for UTI	Came to this clinic today			Yes antibiotic consumption
Kenya	Nanyuki	Higher level: 4/6	0	25-34	Male	Primary	No delay	Straight to clinic	Came to this clinic today
Kenya	Nanyuki	Higher level: 4/6	1	45-54	Male	Primary	No delay	1 thing	Government clinic	AB suitable for UTI	Came to this clinic today			Yes antibiotic consumption
Kenya	Nanyuki	Higher level: 4/6	0	25-34	Female	Secondry/high school	No delay	1 thing	Private clinic	No medicine	Came to this clinic today			No antibiotic consumption
Kenya	Nanyuki	Higher level: 4/6	0	25-34	Female	Any further/higher/tertiary qualification	No delay	2 things	Government clinic	AB suitable for UTI	Government clinic	AB suitable for UTI	Came to this clinic today	Yes antibiotic consumption
Kenya	Nanyuki	Higher level: 4/6	0	35-44	Female	Secondry/high school	delay	2 things	Private clinic	Other medicine	Self-treatment	AB suitable for UTI	Came to this clinic today	Yes antibiotic consumption
Kenya	Nanyuki	Higher level: 4/6	1	25-34	Female	Any further/higher/tertiary qualification	delay	2 things	Government clinic	No medicine	Government clinic	No medicine	Came to this clinic today	No antibiotic consumption
Tanzania	Mwanza	Higher level: 4/6	0	25-34	Female	Any further/higher/tertiary qualification	No delay	3+ things	Private clinic	AB suitable for UTI	Government clinic	No medicine	Tried a third thing	Yes antibiotic consumption
Tanzania	Mwanza	Higher level: 4/6	0	55-64	Male	Primary	No delay	2 things	Drug shop or Pharmacy	No medicine	Private clinic	No medicine	Came to this clinic today	No antibiotic consumption
Tanzania	Mwanza	Higher level: 4/6	1	25-34	Female	Primary	No delay	2 things	Private clinic	No medicine	Government clinic	No medicine	Came to this clinic today	No antibiotic consumption
Tanzania	Mwanza	Higher level: 4/6	1	25-34	Female	Primary	No delay
Tanzania	Mwanza	Higher level: 4/6	0	25-34	Female	Any further/higher/tertiary qualification	No delay	1 thing	Private clinic	AB suitable for UTI	Came to this clinic today			Yes antibiotic consumption
Tanzania	Mwanza	Higher level: 4/6	0	35-44	Female	Primary	delay
Tanzania	Mwanza	Higher level: 4/6	0	45-54	Female	Any further/higher/tertiary qualification	No delay	2 things	Came to this clinic today
Tanzania	Mwanza	Higher level: 4/6	0	65+	Male	Primary	No delay	1 thing	Private clinic	No medicine	Came to this clinic today			No antibiotic consumption
Tanzania	Mwanza	Higher level: 4/6	0	35-44	Female	Primary	delay	2 things	Came to this clinic today
Tanzania	Mwanza	Higher level: 4/6	0	25-34	Female	Any further/higher/tertiary qualification	No delay	1 thing	Private clinic	AB suitable for UTI	Came to this clinic today			Yes antibiotic consumption
Tanzania	Mwanza	Higher level: 4/6	1	25-34	Female	Any further/higher/tertiary qualification	No delay
Tanzania	Mwanza	Lower level: 2/3	0	<25	Female	Primary	No delay
Tanzania	Mwanza	Lower level: 2/3	0	35-44	Female	None	No delay
Tanzania	Mwanza	Lower level: 2/3	0	<25	Female	Primary	No delay	1 thing	Drug shop or Pharmacy	No medicine	Came to this clinic today			No antibiotic consumption
Tanzania	Mwanza	Lower level: 2/3	0	35-44	Female	Primary	delay	1 thing	Drug shop or Pharmacy	No medicine	Came to this clinic today			No antibiotic consumption
Tanzania	Mwanza	Lower level: 2/3	0	<25	Female	Secondry/high school	delay	2 things	Drug shop or Pharmacy	Other medicine	Drug shop or Pharmacy	No medicine	Came to this clinic today	No antibiotic consumption
Tanzania	Mwanza	Lower level: 2/3	1	35-44	Female	Primary	delay	3+ things	Government clinic	AB suitable for UTI	Drug shop or Pharmacy	No medicine	Tried a third thing	Yes antibiotic consumption
Tanzania	Mwanza	Lower level: 2/3	0	<25	Female	Primary	No delay	2 things	Government clinic	Other medicine	Government clinic	No medicine	Came to this clinic today	No antibiotic consumption
Tanzania	Mwanza	Lower level: 2/3	1	<25	Female	Primary	No delay	2 things	Government clinic	No medicine	Government clinic	No medicine	Came to this clinic today	No antibiotic consumption
Tanzania	Mwanza	Lower level: 2/3	0	25-34	Male	Secondry/high school	No delay	3+ things	Drug shop or Pharmacy	Other medicine	Drug shop or Pharmacy	Other AB	Tried a third thing	Yes antibiotic consumption
Tanzania	Mwanza	Lower level: 2/3	1	<25	Female	Secondry/high school	delay
Tanzania	Mwanza	Lower level: 2/3	0	<25	Male	Primary	No delay
Tanzania	Mwanza	Lower level: 2/3	0	<25	Female	Primary	No delay	2 things	Government clinic	No medicine	Government clinic	No medicine	Came to this clinic today	No antibiotic consumption
Tanzania	Mwanza	Lower level: 2/3	0	25-34	Female	Secondry/high school	delay	2 things	Private clinic	AB suitable for UTI	Government clinic	No medicine	Came to this clinic today	Yes antibiotic consumption
Tanzania	Mwanza	Higher level: 4/6	1	<25	Female	Secondry/high school	No delay	1 thing	Government clinic	AB suitable for UTI	Came to this clinic today			Yes antibiotic consumption
Tanzania	Mwanza	Higher level: 4/6	0	45-54	Female	Primary	No delay	2 things	Government clinic	No medicine	Government clinic	No medicine	Came to this clinic today	No antibiotic consumption
Tanzania	Mwanza	Higher level: 4/6	0	45-54	Male	Secondry/high school	No delay	2 things	Government clinic	AB suitable for UTI	Private clinic	AB suitable for UTI	Came to this clinic today	Yes antibiotic consumption
Tanzania	Mwanza	Higher level: 4/6	0	45-54	Female	Primary	No delay	2 things	Private clinic	AB suitable for UTI	Government clinic	AB suitable for UTI	Came to this clinic today	Yes antibiotic consumption
Tanzania	Mwanza	Higher level: 4/6	1	25-34	Female	Secondry/high school	No delay	2 things	Government clinic	No medicine	Private clinic	No medicine	Came to this clinic today	No antibiotic consumption
Tanzania	Mwanza	Lower level: 2/3	0	<25	Female	Primary	delay	1 thing	Government clinic	AB suitable for UTI	Came to this clinic today			Yes antibiotic consumption
Tanzania	Mwanza	Lower level: 2/3	0	<25	Female	Secondry/high school	delay	1 thing	Government clinic	No medicine	Came to this clinic today			No antibiotic consumption
Tanzania	Mwanza	Lower level: 2/3	1	<25	Female	Primary	delay	1 thing	Government clinic	Other AB	Came to this clinic today			Yes antibiotic consumption
Tanzania	Mwanza	Lower level: 2/3	0	45-54	Female	Primary	No delay	1 thing	Government clinic	AB suitable for UTI	Came to this clinic today			Yes antibiotic consumption
Tanzania	Mwanza	Lower level: 2/3	1	35-44	Male	None	No delay	2 things	Government clinic	No medicine	Government clinic	No medicine	Came to this clinic today	No antibiotic consumption
Tanzania	Mwanza	Lower level: 2/3	0	<25	Female	Primary	delay	2 things	Private clinic	No medicine	Self-treatment	No medicine	Came to this clinic today	No antibiotic consumption
Tanzania	Mwanza	Lower level: 2/3	0	35-44	Male	Primary	No delay	2 things	Government clinic	Other AB	Private clinic	Other AB	Came to this clinic today	Yes antibiotic consumption
Tanzania	Mwanza	Lower level: 2/3	0	35-44	Male	Secondry/high school	No delay	2 things	Drug shop or Pharmacy	No medicine	Drug shop or Pharmacy	Other medicine	Came to this clinic today	No antibiotic consumption
Tanzania	Mwanza	Lower level: 2/3	0	25-34	Male	Primary	No delay	1 thing	Government clinic	No medicine	Came to this clinic today			No antibiotic consumption
Tanzania	Mwanza	Lower level: 2/3	0	35-44	Female	None	No delay	1 thing	Drug shop or Pharmacy	Other AB	Came to this clinic today			Yes antibiotic consumption
Tanzania	Mwanza	Lower level: 2/3	0	35-44	Female	Primary	No delay	1 thing	Private clinic	No medicine	Came to this clinic today			No antibiotic consumption
Tanzania	Mwanza	Lower level: 2/3	0		Male	Primary	No delay	1 thing	Private clinic	No medicine	Came to this clinic today			No antibiotic consumption
Tanzania	Mwanza	Lower level: 2/3	1	25-34	Female	Primary	delay	Straight to clinic	Came to this clinic today
Tanzania	Mwanza	Lower level: 2/3	1	25-34	Female	None	No delay	Straight to clinic	Came to this clinic today
Tanzania	Mwanza	Lower level: 2/3	0	45-54	Female	Secondry/high school	delay	1 thing	Government clinic	No medicine	Came to this clinic today			No antibiotic consumption
Tanzania	Mwanza	Lower level: 2/3	0	25-34	Female	Primary	delay	1 thing	Government clinic	AB suitable for UTI	Came to this clinic today			Yes antibiotic consumption
Tanzania	Mwanza	Lower level: 2/3	1	35-44	Female	Primary	No delay	1 thing	Government clinic	Other medicine	Came to this clinic today			No antibiotic consumption
Tanzania	Mwanza	Lower level: 2/3	0	25-34	Male	Secondry/high school	No delay	2 things	Government clinic	No medicine	Self-treatment	No medicine	Came to this clinic today	No antibiotic consumption
Tanzania	Mwanza	Lower level: 2/3	0	<25	Female	Secondry/high school	No delay	3+ things	Private clinic	No medicine	Drug shop or Pharmacy	No medicine	Tried a third thing	No antibiotic consumption
Tanzania	Mwanza	Lower level: 2/3	1	<25	Female	Secondry/high school	No delay	2 things	Government clinic	No medicine	Drug shop or Pharmacy	No medicine	Came to this clinic today	No antibiotic consumption
Tanzania	Mwanza	Lower level: 2/3	0	45-54	Female	Primary	delay	3+ things	Government clinic	No medicine	Government clinic	No medicine	Tried a third thing	No antibiotic consumption
Tanzania	Mwanza	Lower level: 2/3	0	<25	Female	Primary	delay	3+ things	Private clinic	No medicine	Government clinic	No medicine	Tried a third thing	No antibiotic consumption
Tanzania	Mwanza	Lower level: 2/3	0	<25	Female	Secondry/high school	No delay	3+ things	Private clinic	No medicine	Private clinic	No medicine	Tried a third thing	No antibiotic consumption
Tanzania	Mwanza	Lower level: 2/3	0	<25	Female	Primary	No delay	2 things	Drug shop or Pharmacy	No medicine	Government clinic	Other medicine	Came to this clinic today	No antibiotic consumption
Tanzania	Mwanza	Lower level: 2/3	0	65+	Female	None	delay	Straight to clinic	Came to this clinic today
Tanzania	Mwanza	Lower level: 2/3	0	<25	Male	Secondry/high school	No delay	Straight to clinic	Came to this clinic today
Tanzania	Mwanza	Lower level: 2/3	0	45-54	Female	Primary	delay	1 thing	Government clinic	No medicine	Came to this clinic today			No antibiotic consumption
Tanzania	Mwanza	Lower level: 2/3	0	<25	Female	Secondry/high school	No delay	3+ things	Private clinic	No medicine	Drug shop or Pharmacy	No medicine	Tried a third thing	No antibiotic consumption
Tanzania	Mwanza	Lower level: 2/3	0	35-44	Female	Primary	delay	3+ things	Government clinic	No medicine	Drug shop or Pharmacy	No medicine	Tried a third thing	No antibiotic consumption
Tanzania	Mwanza	Lower level: 2/3	1	<25	Female	Secondry/high school	No delay	3+ things	Private clinic	No medicine	Private clinic	No medicine	Tried a third thing	No antibiotic consumption
Tanzania	Mwanza	Lower level: 2/3	1	35-44	Female	Primary	delay	1 thing	Self-treatment	Other medicine	Came to this clinic today			No antibiotic consumption
Tanzania	Mwanza	Lower level: 2/3	0	25-34	Male	Any further/higher/tertiary qualification	No delay	3+ things	Government clinic	AB suitable for UTI	Government clinic	No medicine	Tried a third thing	Yes antibiotic consumption
Tanzania	Mwanza	Lower level: 2/3	0	25-34	Male	Any further/higher/tertiary qualification	No delay	Straight to clinic	Came to this clinic today
Tanzania	Mwanza	Lower level: 2/3	1	<25	Female	Any further/higher/tertiary qualification	No delay	2 things	Private clinic	No medicine	Self-treatment	No medicine	Came to this clinic today	No antibiotic consumption
Tanzania	Mwanza	Lower level: 2/3	0	35-44	Female	None	No delay	1 thing	Government clinic	AB suitable for UTI	Came to this clinic today			Yes antibiotic consumption
Tanzania	Mwanza	Lower level: 2/3	0	<25	Female	Primary	No delay	2 things	Government clinic	No medicine	Government clinic	No medicine	Came to this clinic today	No antibiotic consumption
Tanzania	Mwanza	Lower level: 2/3	0	<25	Female	Primary	delay	1 thing	Government clinic	No medicine	Came to this clinic today			No antibiotic consumption
Tanzania	Mwanza	Lower level: 2/3	0	<25	Female	Secondry/high school	No delay	2 things	Came to this clinic today
Tanzania	Mwanza	Lower level: 2/3	0	25-34	Female	None	delay	2 things	Self-treatment	No medicine	Self-treatment	No medicine	Came to this clinic today	No antibiotic consumption
Tanzania	Mwanza	Lower level: 2/3	1	25-34	Female	None	delay	1 thing	Private clinic	No medicine	Came to this clinic today			No antibiotic consumption
Tanzania	Mwanza	Lower level: 2/3	0	45-54	Female	Primary	No delay	2 things	Self-treatment	No medicine	Government clinic	No medicine	Came to this clinic today	No antibiotic consumption
Tanzania	Mwanza	Lower level: 2/3	0	<25	Female	Primary	No delay	1 thing	Government clinic	AB suitable for UTI	Came to this clinic today			Yes antibiotic consumption
Tanzania	Mwanza	Lower level: 2/3	1	25-34	Female	None	No delay	1 thing	Private clinic	No medicine	Came to this clinic today			No antibiotic consumption
Tanzania	Mwanza	Lower level: 2/3	0	<25	Female	Primary	No delay	2 things	Government clinic	Other medicine	Government clinic	Other medicine	Came to this clinic today	No antibiotic consumption
Tanzania	Mwanza	Lower level: 2/3	0	25-34	Female	Secondry/high school	No delay	2 things	Government clinic	No medicine	Government clinic	No medicine	Came to this clinic today	No antibiotic consumption
Tanzania	Mwanza	Lower level: 2/3	1	<25	Female	Secondry/high school	No delay	1 thing	Drug shop or Pharmacy	Other AB	Came to this clinic today			Yes antibiotic consumption
Tanzania	Mwanza	Lower level: 2/3	1	55-64	Female	Secondry/high school	delay	2 things	Government clinic	No medicine	Government clinic	No medicine	Came to this clinic today	No antibiotic consumption
Tanzania	Mwanza	Lower level: 2/3	0	<25	Female	Secondry/high school	delay	2 things	Drug shop or Pharmacy	No medicine	Government clinic	No medicine	Came to this clinic today	No antibiotic consumption
Tanzania	Mwanza	Lower level: 2/3	0	25-34	Female	Primary	delay	2 things	Drug shop or Pharmacy	No medicine	Self-treatment	No medicine	Came to this clinic today	No antibiotic consumption
Tanzania	Mwanza	Lower level: 2/3	0	<25	Female	Secondry/high school	No delay	2 things	Government clinic	No medicine	Government clinic	No medicine	Came to this clinic today	No antibiotic consumption
Tanzania	Mwanza	Lower level: 2/3	0	65+	Female	Primary	delay	2 things	Government clinic	No medicine	Private clinic	No medicine	Came to this clinic today	No antibiotic consumption
Tanzania	Mwanza	Lower level: 2/3	0	65+	Male	Secondry/high school	No delay	1 thing	Government clinic	No medicine	Came to this clinic today			No antibiotic consumption
Tanzania	Mwanza	Lower level: 2/3	0	25-34	Female	Secondry/high school	delay	1 thing	Drug shop or Pharmacy	No medicine	Came to this clinic today			No antibiotic consumption
Tanzania	Mwanza	Lower level: 2/3	0	55-64	Female	Secondry/high school	No delay	2 things	Private clinic	No medicine	Government clinic	No medicine	Came to this clinic today	No antibiotic consumption
Tanzania	Mwanza	Lower level: 2/3	0	35-44	Male	Secondry/high school	No delay	2 things	Government clinic	Other medicine	Government clinic	Other medicine	Came to this clinic today	No antibiotic consumption
Tanzania	Mwanza	Lower level: 2/3	0	25-34	Female	Secondry/high school	No delay	2 things	Government clinic	No medicine	Drug shop or Pharmacy	No medicine	Came to this clinic today	No antibiotic consumption
Tanzania	Mwanza	Lower level: 2/3	0	25-34	Female	Secondry/high school	delay	2 things	Government clinic	No medicine	Drug shop or Pharmacy	No medicine	Came to this clinic today	No antibiotic consumption
Tanzania	Mwanza	Lower level: 2/3	1	35-44	Female	Primary	delay	2 things	Government clinic	No medicine	Government clinic	No medicine	Came to this clinic today	No antibiotic consumption
Tanzania	Mwanza	Lower level: 2/3	1	25-34	Female	Secondry/high school	delay	2 things	Government clinic	No medicine	Drug shop or Pharmacy	No medicine	Came to this clinic today	No antibiotic consumption
Tanzania	Mwanza	Lower level: 2/3	0	25-34	Male	Secondry/high school	No delay	2 things	Government clinic	No medicine	Private clinic	No medicine	Came to this clinic today	No antibiotic consumption
Tanzania	Mwanza	Lower level: 2/3	0	25-34	Female	Secondry/high school	delay	2 things	Government clinic	No medicine	Government clinic	No medicine	Came to this clinic today	No antibiotic consumption
Tanzania	Mwanza	Lower level: 2/3	0	35-44	Male	Secondry/high school	No delay	2 things	Government clinic	No medicine	Government clinic	No medicine	Came to this clinic today	No antibiotic consumption
Tanzania	Mwanza	Lower level: 2/3	1	35-44	Female	Primary	No delay	2 things	Private clinic	Other AB	Private clinic	No medicine	Came to this clinic today	Yes antibiotic consumption
Tanzania	Mwanza	Lower level: 2/3	0	<25	Female	Primary	No delay	2 things	Private clinic	AB suitable for UTI	Private clinic	No medicine	Came to this clinic today	Yes antibiotic consumption
Tanzania	Mwanza	Lower level: 2/3	0	25-34	Female	Primary	delay	1 thing	Private clinic	AB suitable for UTI	Came to this clinic today			Yes antibiotic consumption
Tanzania	Mwanza	Lower level: 2/3	1	25-34	Female	Primary	No delay	3+ things	Private clinic	No medicine	Government clinic	No medicine	Tried a third thing	No antibiotic consumption
Tanzania	Mwanza	Lower level: 2/3	0	25-34	Female	Primary	No delay	3+ things	Private clinic	No medicine	Government clinic	No medicine	Tried a third thing	No antibiotic consumption
Tanzania	Mwanza	Lower level: 2/3	0	65+	Male	None	delay	2 things	Came to this clinic today
Tanzania	Mwanza	Lower level: 2/3	1	25-34	Female	Primary	No delay	2 things	Government clinic	AB suitable for UTI	Government clinic	AB suitable for UTI	Came to this clinic today	Yes antibiotic consumption
Tanzania	Mwanza	Lower level: 2/3	1	25-34	Female	Primary	No delay	1 thing	Government clinic	No medicine	Came to this clinic today			No antibiotic consumption
Tanzania	Mwanza	Lower level: 2/3	0	65+	Female	Primary	No delay	3+ things	Government clinic	No medicine	Government clinic	No medicine	Tried a third thing	No antibiotic consumption
Tanzania	Mwanza	Lower level: 2/3	0	<25	Female	Secondry/high school	No delay	3+ things	Drug shop or Pharmacy	No medicine	Government clinic	Other medicine	Tried a third thing	No antibiotic consumption
Tanzania	Mwanza	Lower level: 2/3	0	35-44	Female	Primary	delay	3+ things	Government clinic	No medicine	Government clinic	No medicine	Tried a third thing	No antibiotic consumption
Tanzania	Mwanza	Lower level: 2/3	0	45-54	Female	Primary	delay	2 things	Came to this clinic today
Tanzania	Mwanza	Lower level: 2/3	0	45-54	Male	Primary	delay	3+ things	Drug shop or Pharmacy	No medicine	Government clinic	No medicine	Tried a third thing	No antibiotic consumption
Tanzania	Mwanza	Lower level: 2/3	0	<25	Female	Primary	delay	2 things	Came to this clinic today
Tanzania	Mwanza	Lower level: 2/3	1	55-64	Female	Primary	No delay	3+ things	Private clinic	No medicine	Government clinic	No medicine	Tried a third thing	No antibiotic consumption
Tanzania	Mwanza	Lower level: 2/3	1	45-54	Female	Primary	delay	3+ things	Government clinic	No medicine	Government clinic	No medicine	Tried a third thing	No antibiotic consumption
Tanzania	Mwanza	Lower level: 2/3	1	35-44	Female	Primary	No delay	3+ things	Drug shop or Pharmacy	AB suitable for UTI	Drug shop or Pharmacy	AB suitable for UTI	Tried a third thing	Yes antibiotic consumption
Tanzania	Mwanza	Lower level: 2/3	0	45-54	Female	Secondry/high school	delay	2 things	Private clinic	No medicine	Government clinic	No medicine	Came to this clinic today	No antibiotic consumption
Tanzania	Mwanza	Lower level: 2/3	0	25-34	Female	Primary	No delay	3+ things	Private clinic	No medicine	Drug shop or Pharmacy	No medicine	Tried a third thing	No antibiotic consumption
Tanzania	Mwanza	Lower level: 2/3	1	35-44	Female	Secondry/high school	delay	3+ things	Government clinic	No medicine	Government clinic	No medicine	Tried a third thing	No antibiotic consumption
Tanzania	Mwanza	Lower level: 2/3	1	65+	Female	Primary	delay	3+ things	Government clinic	No medicine	Government clinic	No medicine	Tried a third thing	No antibiotic consumption
Tanzania	Mwanza	Lower level: 2/3	1	35-44	Female	None	No delay	1 thing	Government clinic	No medicine	Came to this clinic today			No antibiotic consumption
Tanzania	Mwanza	Lower level: 2/3	1	65+	Female	None	delay	2 things	Self-treatment	No medicine	Government clinic	No medicine	Came to this clinic today	No antibiotic consumption
Tanzania	Mwanza	Lower level: 2/3	1	65+	Male	Primary	delay	3+ things	Government clinic	No medicine	Government clinic	No medicine	Tried a third thing	No antibiotic consumption
Tanzania	Mwanza	Lower level: 2/3	0	45-54	Male	Primary	No delay	2 things	Private clinic	No medicine	Self-treatment	No medicine	Came to this clinic today	No antibiotic consumption
Tanzania	Mwanza	Lower level: 2/3	1	25-34	Female	None	No delay	Straight to clinic	Came to this clinic today
Tanzania	Mwanza	Lower level: 2/3	0	35-44	Female	Primary	delay	Straight to clinic	Came to this clinic today
Tanzania	Mwanza	Lower level: 2/3	1	25-34	Female	Primary	delay	3+ things	Came to this clinic today
Tanzania	Mwanza	Lower level: 2/3	0	45-54	Male	None	delay	3+ things	Private clinic	No medicine	Government clinic	AB suitable for UTI	Tried a third thing	Yes antibiotic consumption
Tanzania	Mwanza	Lower level: 2/3	1	25-34	Female	Secondry/high school	delay	3+ things	Private clinic	AB suitable for UTI	Government clinic	No medicine	Tried a third thing	Yes antibiotic consumption
Tanzania	Mwanza	Lower level: 2/3	0	<25	Female	Primary	No delay	2 things	Government clinic	No medicine	Government clinic	No medicine	Came to this clinic today	No antibiotic consumption
Tanzania	Mwanza	Higher level: 4/6	1	25-34	Female	Secondry/high school	No delay	1 thing	Private clinic	Other AB	Came to this clinic today			Yes antibiotic consumption
Tanzania	Mwanza	Higher level: 4/6	0	25-34	Female	Any further/higher/tertiary qualification	No delay	1 thing	Private clinic	No medicine	Came to this clinic today			No antibiotic consumption
Tanzania	Mwanza	Higher level: 4/6	0	45-54	Female	Primary	No delay	2 things	Private clinic	No medicine	Private clinic	No medicine	Came to this clinic today	No antibiotic consumption
Tanzania	Mwanza	Higher level: 4/6	1	45-54	Female	Primary	delay	2 things	Government clinic	No medicine	Self-treatment	No medicine	Came to this clinic today	No antibiotic consumption
Tanzania	Mwanza	Higher level: 4/6	0	45-54	Male	Any further/higher/tertiary qualification	delay	2 things	Government clinic	AB suitable for UTI	Government clinic	No medicine	Came to this clinic today	Yes antibiotic consumption
Tanzania	Mwanza	Higher level: 4/6	0	25-34	Female	Any further/higher/tertiary qualification	delay	1 thing	Government clinic	Other medicine	Came to this clinic today			No antibiotic consumption
Tanzania	Mwanza	Higher level: 4/6	0	25-34	Female	Secondry/high school	No delay	3+ things	Government clinic	AB suitable for UTI	Self-treatment	No medicine	Tried a third thing	Yes antibiotic consumption
Tanzania	Mwanza	Higher level: 4/6	0	25-34	Female	Secondry/high school	No delay	1 thing	Self-treatment	AB suitable for UTI	Came to this clinic today			Yes antibiotic consumption
Tanzania	Mwanza	Higher level: 4/6	0	25-34	Female	Primary	delay	2 things	Private clinic	AB suitable for UTI	Private clinic	Other AB	Came to this clinic today	Yes antibiotic consumption
Tanzania	Mwanza	Higher level: 4/6	1	35-44	Female	Any further/higher/tertiary qualification	No delay
Tanzania	Mwanza	Higher level: 4/6	0	35-44	Female	Secondry/high school	No delay	2 things	Government clinic	AB suitable for UTI	Government clinic	AB suitable for UTI	Came to this clinic today	Yes antibiotic consumption
Tanzania	Mwanza	Higher level: 4/6	0	35-44	Male	Any further/higher/tertiary qualification	No delay	1 thing	Self-treatment	No medicine	Came to this clinic today			No antibiotic consumption
Tanzania	Mwanza	Higher level: 4/6	0	35-44	Male	Primary	delay	2 things	Private clinic	AB suitable for UTI	Private clinic	AB suitable for UTI	Came to this clinic today	Yes antibiotic consumption
Tanzania	Mwanza	Higher level: 4/6	1	35-44	Female	Primary	delay	2 things	Drug shop or Pharmacy	AB suitable for UTI	Government clinic	AB suitable for UTI	Came to this clinic today	Yes antibiotic consumption
Tanzania	Mwanza	Higher level: 4/6	0	35-44	Male	Any further/higher/tertiary qualification	No delay	2 things	Came to this clinic today
Tanzania	Mwanza	Higher level: 4/6	0	35-44	Female	Any further/higher/tertiary qualification	No delay	3+ things	Government clinic	No medicine	Private clinic	No medicine	Tried a third thing	No antibiotic consumption
Tanzania	Mwanza	Higher level: 4/6	1	25-34	Female	Any further/higher/tertiary qualification	No delay	2 things	Private clinic	No medicine	Self-treatment	No medicine	Came to this clinic today	No antibiotic consumption
Tanzania	Mwanza	Higher level: 4/6	1	35-44	Female	Any further/higher/tertiary qualification	No delay	1 thing	Government clinic	No medicine	Came to this clinic today			No antibiotic consumption
Tanzania	Mwanza	Higher level: 4/6	0	25-34	Female	Secondry/high school	delay	3+ things	Private clinic	No medicine	Drug shop or Pharmacy	No medicine	Tried a third thing	No antibiotic consumption
Tanzania	Mwanza	Higher level: 4/6	0	35-44	Female	Any further/higher/tertiary qualification	No delay	1 thing	Private clinic	No medicine	Came to this clinic today			No antibiotic consumption
Tanzania	Mwanza	Higher level: 4/6	0	45-54	Female	Secondry/high school	No delay	1 thing	Private clinic	No medicine	Came to this clinic today			No antibiotic consumption
Tanzania	Mwanza	Higher level: 4/6	0	25-34	Female	Primary	No delay	1 thing	Government clinic	No medicine	Came to this clinic today			No antibiotic consumption
Tanzania	Mwanza	Higher level: 4/6	0	45-54	Female	Any further/higher/tertiary qualification	No delay	1 thing	Government clinic	No medicine	Came to this clinic today			No antibiotic consumption
Tanzania	Mwanza	Higher level: 4/6	0	25-34	Female	Secondry/high school	No delay	1 thing	Private clinic	No medicine	Came to this clinic today			No antibiotic consumption
Tanzania	Mwanza	Higher level: 4/6	1	25-34	Female	Any further/higher/tertiary qualification	No delay	1 thing	Government clinic	No medicine	Came to this clinic today			No antibiotic consumption
Tanzania	Mwanza	Higher level: 4/6	0	25-34	Female	Primary	No delay	1 thing	Government clinic	No medicine	Came to this clinic today			No antibiotic consumption
Tanzania	Mwanza	Higher level: 4/6	0	25-34	Female	Secondry/high school	No delay	1 thing	Government clinic	No medicine	Came to this clinic today			No antibiotic consumption
Tanzania	Mwanza	Higher level: 4/6	0	35-44	Female	None	delay	2 things	Private clinic	No medicine	Self-treatment	No medicine	Came to this clinic today	No antibiotic consumption
Tanzania	Mwanza	Higher level: 4/6	0	35-44	Female	Secondry/high school	delay	1 thing	Private clinic	No medicine	Came to this clinic today			No antibiotic consumption
Tanzania	Mwanza	Higher level: 4/6	1	25-34	Female	Secondry/high school	No delay	2 things	Private clinic	No medicine	Government clinic	No medicine	Came to this clinic today	No antibiotic consumption
Tanzania	Mwanza	Higher level: 4/6	1	25-34	Female	Any further/higher/tertiary qualification	No delay	1 thing	Government clinic	No medicine	Came to this clinic today			No antibiotic consumption
Tanzania	Mwanza	Higher level: 4/6	1	25-34	Female	Secondry/high school	No delay	1 thing	Private clinic	No medicine	Came to this clinic today			No antibiotic consumption
Tanzania	Mwanza	Lower level: 2/3	0	45-54	Female	None	delay	1 thing	Government clinic	No medicine	Came to this clinic today			No antibiotic consumption
Tanzania	Mwanza	Lower level: 2/3	1	25-34	Female	Primary	delay	2 things	Private clinic	Other AB	Private clinic	Other AB	Came to this clinic today	Yes antibiotic consumption
Tanzania	Mwanza	Lower level: 2/3	0	35-44	Female	Primary	delay	2 things	Government clinic	No medicine	Drug shop or Pharmacy	No medicine	Came to this clinic today	No antibiotic consumption
Tanzania	Mwanza	Lower level: 2/3	0	25-34	Female	Secondry/high school	delay	2 things	Government clinic	AB suitable for UTI	Government clinic	AB suitable for UTI	Came to this clinic today	Yes antibiotic consumption
Tanzania	Mwanza	Lower level: 2/3	0	45-54	Female	Primary	delay	1 thing	Drug shop or Pharmacy	No medicine	Came to this clinic today			No antibiotic consumption
Tanzania	Mwanza	Lower level: 2/3	0	35-44	Female	None	delay	1 thing	Drug shop or Pharmacy	No medicine	Came to this clinic today			No antibiotic consumption
Tanzania	Mwanza	Lower level: 2/3	1	<25	Female	None	delay	2 things	Government clinic	Other AB	Government clinic	Other AB	Came to this clinic today	Yes antibiotic consumption
Tanzania	Mwanza	Lower level: 2/3	1	35-44	Female	Primary	No delay	1 thing	Government clinic	No medicine	Came to this clinic today			No antibiotic consumption
Tanzania	Mwanza	Lower level: 2/3	1	<25	Female	Secondry/high school	delay	1 thing	Government clinic	No medicine	Came to this clinic today			No antibiotic consumption
Tanzania	Mwanza	Lower level: 2/3	0	35-44	Female	None	delay	2 things	Government clinic	No medicine	Government clinic	No medicine	Came to this clinic today	No antibiotic consumption
Tanzania	Mwanza	Lower level: 2/3	0	25-34	Female	Secondry/high school	No delay	2 things	Government clinic	No medicine	Government clinic	No medicine	Came to this clinic today	No antibiotic consumption
Tanzania	Mwanza	Lower level: 2/3	0	35-44	Female	None	No delay	2 things	Government clinic	No medicine	Government clinic	No medicine	Came to this clinic today	No antibiotic consumption
Tanzania	Mwanza	Lower level: 2/3	0	25-34	Male	Primary	delay	2 things	Self-treatment	No medicine	Self-treatment	No medicine	Came to this clinic today	No antibiotic consumption
Tanzania	Mwanza	Lower level: 2/3	0	35-44	Female	Secondry/high school	delay	2 things	Private clinic	No medicine	Government clinic	No medicine	Came to this clinic today	No antibiotic consumption
Tanzania	Mwanza	Lower level: 2/3	0	<25	Female	Primary	No delay	2 things	Self-treatment	No medicine	Government clinic	No medicine	Came to this clinic today	No antibiotic consumption
Tanzania	Mwanza	Lower level: 2/3	0	<25	Female	Primary	No delay	1 thing	Government clinic	No medicine	Came to this clinic today			No antibiotic consumption
Tanzania	Mwanza	Lower level: 2/3	0	45-54	Female	None	delay	1 thing	Government clinic	No medicine	Came to this clinic today			No antibiotic consumption
Tanzania	Mwanza	Lower level: 2/3	0	<25	Female	Secondry/high school	No delay	1 thing	Government clinic	No medicine	Came to this clinic today			No antibiotic consumption
Tanzania	Mwanza	Lower level: 2/3	0	<25	Female	Secondry/high school	delay	2 things	Government clinic	No medicine	Government clinic	No medicine	Came to this clinic today	No antibiotic consumption
Tanzania	Mwanza	Lower level: 2/3	0	35-44	Female	Primary	delay	1 thing	Government clinic	No medicine	Came to this clinic today			No antibiotic consumption
Tanzania	Mwanza	Lower level: 2/3	0	25-34	Female	Primary	No delay	1 thing	Government clinic	No medicine	Came to this clinic today			No antibiotic consumption
Tanzania	Mwanza	Lower level: 2/3	1	65+	Female	Primary	delay	1 thing	Government clinic	No medicine	Came to this clinic today			No antibiotic consumption
Tanzania	Mwanza	Lower level: 2/3	0	35-44	Female	Primary	No delay	1 thing	Government clinic	No medicine	Came to this clinic today			No antibiotic consumption
Tanzania	Mwanza	Lower level: 2/3	0	35-44	Male	Secondry/high school	No delay	1 thing	Government clinic	AB suitable for UTI	Came to this clinic today			Yes antibiotic consumption
Tanzania	Mwanza	Lower level: 2/3	0	45-54	Male	Primary	No delay	2 things	Government clinic	AB suitable for UTI	Drug shop or Pharmacy	AB suitable for UTI	Came to this clinic today	Yes antibiotic consumption
Tanzania	Mwanza	Lower level: 2/3	0	25-34	Female	Secondry/high school	No delay	1 thing	Government clinic	AB suitable for UTI	Came to this clinic today			Yes antibiotic consumption
Tanzania	Mwanza	Lower level: 2/3	0	25-34	Female	Primary	No delay	2 things	Came to this clinic today
Tanzania	Mwanza	Lower level: 2/3	0	25-34	Female	Primary	No delay	1 thing	Government clinic	No medicine	Came to this clinic today			No antibiotic consumption
Tanzania	Mwanza	Lower level: 2/3	1	25-34	Female	Primary	No delay	1 thing	Government clinic	No medicine	Came to this clinic today			No antibiotic consumption
Tanzania	Mwanza	Lower level: 2/3	1	<25	Female	Primary	No delay	2 things	Government clinic	No medicine	Government clinic	No medicine	Came to this clinic today	No antibiotic consumption
Tanzania	Mwanza	Lower level: 2/3	0	<25	Female	Primary	delay	2 things	Government clinic	No medicine	Government clinic	No medicine	Came to this clinic today	No antibiotic consumption
Tanzania	Mwanza	Lower level: 2/3	0	25-34	Female	Primary	delay	2 things	Government clinic	No medicine	Government clinic	No medicine	Came to this clinic today	No antibiotic consumption
Tanzania	Mwanza	Lower level: 2/3	1	<25	Female	Secondry/high school	delay	2 things	Government clinic	No medicine	Government clinic	Other medicine	Came to this clinic today	No antibiotic consumption
Tanzania	Mwanza	Lower level: 2/3	0	25-34	Female	Primary	delay	2 things	Drug shop or Pharmacy	No medicine	Drug shop or Pharmacy	No medicine	Came to this clinic today	No antibiotic consumption
Tanzania	Mwanza	Lower level: 2/3	0	25-34	Female	Secondry/high school	delay	2 things	Government clinic	No medicine	Government clinic	No medicine	Came to this clinic today	No antibiotic consumption
Tanzania	Mwanza	Lower level: 2/3	0	25-34	Female	None	delay	2 things	Government clinic	No medicine	Government clinic	No medicine	Came to this clinic today	No antibiotic consumption
Tanzania	Mwanza	Lower level: 2/3	1	25-34	Female	Primary	delay	2 things	Government clinic	No medicine	Government clinic	No medicine	Came to this clinic today	No antibiotic consumption
Tanzania	Mwanza	Lower level: 2/3	0	25-34	Female	Secondry/high school	delay	2 things	Government clinic	No medicine	Government clinic	No medicine	Came to this clinic today	No antibiotic consumption
Tanzania	Mwanza	Lower level: 2/3	0	45-54	Female	Primary	No delay	2 things	Government clinic	No medicine	Government clinic	No medicine	Came to this clinic today	No antibiotic consumption
Tanzania	Mwanza	Lower level: 2/3	0	35-44	Female	Primary	delay	2 things	Government clinic	No medicine	Government clinic	No medicine	Came to this clinic today	No antibiotic consumption
Tanzania	Mwanza	Lower level: 2/3	1	55-64	Female	Primary	delay	3+ things	Government clinic	No medicine	Government clinic	No medicine	Tried a third thing	No antibiotic consumption
Tanzania	Mwanza	Lower level: 2/3	0	25-34	Male	Any further/higher/tertiary qualification	No delay	2 things	Government clinic	No medicine	Government clinic	No medicine	Came to this clinic today	No antibiotic consumption
Tanzania	Mwanza	Lower level: 2/3	0	<25	Female	Primary	No delay	2 things	Government clinic	No medicine	Government clinic	No medicine	Came to this clinic today	No antibiotic consumption
Tanzania	Mwanza	Lower level: 2/3	0	25-34	Female	Any further/higher/tertiary qualification	No delay	2 things	Government clinic	No medicine	Government clinic	No medicine	Came to this clinic today	No antibiotic consumption
Tanzania	Mwanza	Lower level: 2/3	0	<25	Male	Any further/higher/tertiary qualification	delay	2 things	Government clinic	No medicine	Government clinic	No medicine	Came to this clinic today	No antibiotic consumption
Tanzania	Mwanza	Lower level: 2/3	1	<25	Female	Primary	No delay	2 things	Government clinic	No medicine	Private clinic	No medicine	Came to this clinic today	No antibiotic consumption
Tanzania	Mwanza	Lower level: 2/3	0	<25	Male	Secondry/high school	No delay	2 things	Government clinic	No medicine	Government clinic	No medicine	Came to this clinic today	No antibiotic consumption
Tanzania	Mwanza	Lower level: 2/3	1	25-34	Male	Secondry/high school	delay	2 things	Drug shop or Pharmacy	No medicine	Drug shop or Pharmacy	No medicine	Came to this clinic today	No antibiotic consumption
Tanzania	Mwanza	Lower level: 2/3	0	45-54	Male	Secondry/high school	No delay	2 things	Government clinic	AB suitable for UTI	Government clinic	AB suitable for UTI	Came to this clinic today	Yes antibiotic consumption
Tanzania	Mwanza	Lower level: 2/3	1	35-44	Female	Secondry/high school	No delay	1 thing	Government clinic	AB suitable for UTI	Came to this clinic today			Yes antibiotic consumption
Tanzania	Mwanza	Lower level: 2/3	0	45-54	Male	Secondry/high school	No delay	1 thing	Government clinic	No medicine	Came to this clinic today			No antibiotic consumption
Tanzania	Mwanza	Lower level: 2/3	1	25-34	Female	Primary	No delay	1 thing	Government clinic	No medicine	Came to this clinic today			No antibiotic consumption
Tanzania	Mwanza	Lower level: 2/3	0	25-34	Female	Primary	delay	2 things	Government clinic	No medicine	Government clinic	No medicine	Came to this clinic today	No antibiotic consumption
Tanzania	Mwanza	Lower level: 2/3	1	<25	Male	Secondry/high school	No delay	1 thing	Government clinic	No medicine	Came to this clinic today			No antibiotic consumption
Tanzania	Mwanza	Lower level: 2/3	1	45-54	Female	Primary	No delay	2 things	Government clinic	AB suitable for UTI	Drug shop or Pharmacy	AB suitable for UTI	Came to this clinic today	Yes antibiotic consumption
Tanzania	Mwanza	Lower level: 2/3	0	<25	Female	Secondry/high school	delay	2 things	Government clinic	No medicine	Government clinic	Other medicine	Came to this clinic today	No antibiotic consumption
Tanzania	Mwanza	Lower level: 2/3	0	35-44	Female	Primary	delay	2 things	Government clinic	No medicine	Government clinic	No medicine	Came to this clinic today	No antibiotic consumption
Tanzania	Mwanza	Lower level: 2/3	0	25-34	Male	Primary	delay	2 things	Government clinic	No medicine	Government clinic	No medicine	Came to this clinic today	No antibiotic consumption
Tanzania	Mwanza	Lower level: 2/3	1	<25	Female	Primary	delay	2 things	Government clinic	No medicine	Government clinic	No medicine	Came to this clinic today	No antibiotic consumption
Tanzania	Mwanza	Lower level: 2/3	0	35-44	Female	Primary	No delay	1 thing	Government clinic	No medicine	Came to this clinic today			No antibiotic consumption
Tanzania	Mwanza	Lower level: 2/3	1	25-34	Female	Primary	No delay	2 things	Government clinic	No medicine	Government clinic	No medicine	Came to this clinic today	No antibiotic consumption
Tanzania	Mwanza	Lower level: 2/3	0	35-44	Female	Primary	No delay	2 things	Government clinic	Other medicine	Government clinic	No medicine	Came to this clinic today	No antibiotic consumption
Tanzania	Mwanza	Lower level: 2/3	0	<25	Male	Secondry/high school	No delay	1 thing	Government clinic	No medicine	Came to this clinic today			No antibiotic consumption
Tanzania	Mwanza	Lower level: 2/3	1	<25	Female	Primary	No delay	1 thing	Government clinic	No medicine	Came to this clinic today			No antibiotic consumption
Tanzania	Mwanza	Lower level: 2/3	1	65+	Female	Primary	delay	2 things	Government clinic	No medicine	Government clinic	No medicine	Came to this clinic today	No antibiotic consumption
Tanzania	Mwanza	Lower level: 2/3	0	45-54	Male	Primary	delay	2 things	Government clinic	No medicine	Government clinic	No medicine	Came to this clinic today	No antibiotic consumption
Tanzania	Mwanza	Lower level: 2/3	1	65+	Female	Primary	No delay
Tanzania	Mwanza	Lower level: 2/3	0	35-44	Female	Primary	delay	2 things	Government clinic	No medicine	Government clinic	No medicine	Came to this clinic today	No antibiotic consumption
Tanzania	Mwanza	Lower level: 2/3	1	35-44	Female	Primary	No delay	2 things	Government clinic	No medicine	Private clinic	No medicine	Came to this clinic today	No antibiotic consumption
Tanzania	Mwanza	Lower level: 2/3	1	55-64	Male	Primary	delay	2 things	Government clinic	Other medicine	Government clinic	No medicine	Came to this clinic today	No antibiotic consumption
Tanzania	Mwanza	Lower level: 2/3	0	25-34	Male	Secondry/high school	delay	2 things	Government clinic	No medicine	Government clinic	No medicine	Came to this clinic today	No antibiotic consumption
Tanzania	Mwanza	Lower level: 2/3	0	45-54	Male	Primary	delay	2 things	Government clinic	No medicine	Government clinic	No medicine	Came to this clinic today	No antibiotic consumption
Tanzania	Mwanza	Lower level: 2/3	1	35-44	Female	Secondry/high school	No delay	2 things	Government clinic	No medicine	Government clinic	No medicine	Came to this clinic today	No antibiotic consumption
Tanzania	Mwanza	Lower level: 2/3	1	65+	Female	Primary	delay	2 things	Government clinic	No medicine	Government clinic	No medicine	Came to this clinic today	No antibiotic consumption
Tanzania	Mwanza	Lower level: 2/3	1	65+	Male	Primary	delay	2 things	Government clinic	No medicine	Government clinic	No medicine	Came to this clinic today	No antibiotic consumption
Tanzania	Mwanza	Lower level: 2/3	0	35-44	Female	Primary	delay	3+ things	Government clinic	No medicine	Government clinic	No medicine	Tried a third thing	No antibiotic consumption
Tanzania	Mwanza	Lower level: 2/3	0	45-54	Female	Secondry/high school	No delay	2 things	Government clinic	Other medicine	Government clinic	No medicine	Came to this clinic today	No antibiotic consumption
Tanzania	Mwanza	Lower level: 2/3	1	45-54	Male	Secondry/high school	No delay	2 things	Government clinic	No medicine	Government clinic	No medicine	Came to this clinic today	No antibiotic consumption
Tanzania	Mwanza	Lower level: 2/3	1	<25	Female	Secondry/high school	No delay	2 things	Government clinic	No medicine	Government clinic	No medicine	Came to this clinic today	No antibiotic consumption
Tanzania	Mwanza	Lower level: 2/3	1	25-34	Female	Any further/higher/tertiary qualification	No delay	2 things	Government clinic	No medicine	Government clinic	No medicine	Came to this clinic today	No antibiotic consumption
Tanzania	Mwanza	Lower level: 2/3	0	35-44	Female	Secondry/high school	No delay	2 things	Government clinic	No medicine	Government clinic	No medicine	Came to this clinic today	No antibiotic consumption
Tanzania	Mwanza	Lower level: 2/3	1	35-44	Female	Secondry/high school	No delay	2 things	Government clinic	AB suitable for UTI	Government clinic	AB suitable for UTI	Came to this clinic today	Yes antibiotic consumption
Tanzania	Mwanza	Lower level: 2/3	0	35-44	Female	Secondry/high school	delay	2 things	Government clinic	No medicine	Government clinic	No medicine	Came to this clinic today	No antibiotic consumption
Tanzania	Mwanza	Lower level: 2/3	1	35-44	Female	Primary	No delay	2 things	Government clinic	No medicine	Government clinic	No medicine	Came to this clinic today	No antibiotic consumption
Tanzania	Mwanza	Lower level: 2/3	0	<25	Female	Primary	No delay	2 things	Government clinic	No medicine	Government clinic	No medicine	Came to this clinic today	No antibiotic consumption
Tanzania	Mwanza	Lower level: 2/3	0	35-44	Female	Primary	No delay	2 things	Government clinic	AB suitable for UTI	Government clinic	AB suitable for UTI	Came to this clinic today	Yes antibiotic consumption
Tanzania	Mwanza	Lower level: 2/3	0	25-34	Female	Secondry/high school	No delay	1 thing	Government clinic	No medicine	Came to this clinic today			No antibiotic consumption
Tanzania	Mwanza	Lower level: 2/3	0	<25	Male	Primary	delay	2 things	Government clinic	No medicine	Government clinic	No medicine	Came to this clinic today	No antibiotic consumption
Tanzania	Mwanza	Lower level: 2/3	1	25-34	Female	Secondry/high school	delay	1 thing	Government clinic	No medicine	Came to this clinic today			No antibiotic consumption
Tanzania	Mwanza	Lower level: 2/3	0	25-34	Female	Primary	No delay
Tanzania	Mwanza	Lower level: 2/3	1	25-34	Female	None	delay	2 things	Government clinic	No medicine	Government clinic	No medicine	Came to this clinic today	No antibiotic consumption
Tanzania	Mwanza	Lower level: 2/3	0	35-44	Female	Primary	delay	2 things	Government clinic	No medicine	Government clinic	No medicine	Came to this clinic today	No antibiotic consumption
Tanzania	Mwanza	Lower level: 2/3	0	35-44	Female	Primary	delay	1 thing	Government clinic	No medicine	Came to this clinic today			No antibiotic consumption
Tanzania	Mwanza	Lower level: 2/3	0	<25	Female	Primary	delay	2 things	Government clinic	No medicine	Government clinic	No medicine	Came to this clinic today	No antibiotic consumption
Tanzania	Mwanza	Lower level: 2/3	0	<25	Female	Secondry/high school	delay	2 things	Government clinic	AB suitable for UTI	Private clinic	No medicine	Came to this clinic today	Yes antibiotic consumption
Tanzania	Mwanza	Lower level: 2/3	1	<25	Female	Primary	delay	Straight to clinic	Came to this clinic today
Tanzania	Mwanza	Lower level: 2/3	0	25-34	Female	Primary	delay	Straight to clinic	Came to this clinic today
Tanzania	Mwanza	Lower level: 2/3	1	<25	Female	Secondry/high school	No delay	3+ things	Government clinic	No medicine	Government clinic	No medicine	Tried a third thing	No antibiotic consumption
Tanzania	Mwanza	Lower level: 2/3	1	35-44	Female	Primary	delay	3+ things	Government clinic	No medicine	Government clinic	No medicine	Tried a third thing	No antibiotic consumption
Tanzania	Mwanza	Lower level: 2/3	0	45-54	Female	Primary	delay	3+ things	Private clinic	No medicine	Private clinic	No medicine	Tried a third thing	No antibiotic consumption
Tanzania	Mwanza	Lower level: 2/3	1	65+	Female	None	delay	3+ things	Government clinic	AB suitable for UTI	Government clinic	AB suitable for UTI	Tried a third thing	Yes antibiotic consumption
Tanzania	Mwanza	Lower level: 2/3	1	35-44	Female	Primary	delay	3+ things	Government clinic	No medicine	Government clinic	No medicine	Tried a third thing	No antibiotic consumption
Tanzania	Mwanza	Lower level: 2/3	0	<25	Female	Secondry/high school	No delay	2 things	Government clinic	No medicine	Government clinic	No medicine	Came to this clinic today	No antibiotic consumption
Tanzania	Mwanza	Lower level: 2/3	0	65+	Female	Primary	No delay	3+ things	Drug shop or Pharmacy	No medicine	Government clinic	No medicine	Tried a third thing	No antibiotic consumption
Tanzania	Mwanza	Lower level: 2/3	1	65+	Female	None	delay	3+ things	Government clinic	AB suitable for UTI	Drug shop or Pharmacy	No medicine	Tried a third thing	Yes antibiotic consumption
Tanzania	Mwanza	Lower level: 2/3	1	25-34	Female	Primary	delay	1 thing	Government clinic	Other AB	Came to this clinic today			Yes antibiotic consumption
Tanzania	Mwanza	Lower level: 2/3	1	55-64	Male	None	delay	3+ things	Came to this clinic today
Tanzania	Mwanza	Lower level: 2/3	0	45-54	Male	Primary	No delay	3+ things	Government clinic	Other AB	Government clinic	Other medicine	Tried a third thing	Yes antibiotic consumption
Tanzania	Mwanza	Lower level: 2/3	1	25-34	Male	Secondry/high school	delay	3+ things	Government clinic	No medicine	Self-treatment	No medicine	Tried a third thing	No antibiotic consumption
Tanzania	Mwanza	Lower level: 2/3	0	45-54	Female	Primary	delay	2 things	Government clinic	No medicine	Drug shop or Pharmacy	No medicine	Came to this clinic today	No antibiotic consumption
Tanzania	Mwanza	Lower level: 2/3	0	35-44	Male	Primary	delay	Straight to clinic	Came to this clinic today
Tanzania	Mwanza	Lower level: 2/3	1	<25	Female	Primary	No delay	3+ things	Private clinic	AB suitable for UTI	Private clinic	No medicine	Tried a third thing	Yes antibiotic consumption
Tanzania	Mwanza	Lower level: 2/3	0	55-64	Female	Primary	delay	3+ things	Government clinic	No medicine	Government clinic	No medicine	Tried a third thing	No antibiotic consumption
Tanzania	Mwanza	Lower level: 2/3	0	25-34	Male	None	delay	2 things	Government clinic	Other AB	Government clinic	No medicine	Came to this clinic today	Yes antibiotic consumption
Tanzania	Mwanza	Higher level: 4/6			Male	Secondry/high school	delay	2 things	Came to this clinic today
Tanzania	Mwanza	Lower level: 2/3	0	45-54	Female	Secondry/high school	delay	2 things	Government clinic	No medicine	Government clinic	No medicine	Came to this clinic today	No antibiotic consumption
Tanzania	Mwanza	Lower level: 2/3	0	35-44	Female	Secondry/high school	No delay	2 things	Government clinic	No medicine	Government clinic	No medicine	Came to this clinic today	No antibiotic consumption
Tanzania	Mwanza	Lower level: 2/3	0	35-44	Female	Primary	delay	2 things	Government clinic	No medicine	Government clinic	No medicine	Came to this clinic today	No antibiotic consumption
Tanzania	Mwanza	Lower level: 2/3	0	25-34	Female	None	No delay
Tanzania	Mwanza	Lower level: 2/3	1	35-44	Female	Primary	delay
Tanzania	Mwanza	Lower level: 2/3	0	25-34	Female	Primary	No delay
Tanzania	Mwanza	Lower level: 2/3	1	<25	Female	Secondry/high school	No delay	2 things	Government clinic	No medicine	Government clinic	No medicine	Came to this clinic today	No antibiotic consumption
Tanzania	Mwanza	Lower level: 2/3	1	35-44	Female	Primary	No delay	2 things	Government clinic	No medicine	Government clinic	No medicine	Came to this clinic today	No antibiotic consumption
Tanzania	Mwanza	Lower level: 2/3	0	35-44	Male	Primary	No delay
Tanzania	Mwanza	Lower level: 2/3	0	45-54	Male	Primary	No delay
Tanzania	Mwanza	Lower level: 2/3	0	<25	Female	Primary	No delay	2 things	Government clinic	AB suitable for UTI	Government clinic	AB suitable for UTI	Came to this clinic today	Yes antibiotic consumption
Tanzania	Mwanza	Lower level: 2/3	0	<25	Female	Secondry/high school	No delay	2 things	Government clinic	AB suitable for UTI	Government clinic	AB suitable for UTI	Came to this clinic today	Yes antibiotic consumption
Tanzania	Mwanza	Lower level: 2/3	0	<25	Female	Secondry/high school	No delay	2 things	Government clinic	No medicine	Drug shop or Pharmacy	No medicine	Came to this clinic today	No antibiotic consumption
Tanzania	Mwanza	Lower level: 2/3	1	25-34	Male	Secondry/high school	No delay	1 thing	Government clinic	No medicine	Came to this clinic today			No antibiotic consumption
Tanzania	Mwanza	Lower level: 2/3	0	35-44	Female	Primary	No delay	1 thing	Government clinic	AB suitable for UTI	Came to this clinic today			Yes antibiotic consumption
Tanzania	Mwanza	Lower level: 2/3	1	<25	Female	Primary	No delay	1 thing	Government clinic	AB suitable for UTI	Came to this clinic today			Yes antibiotic consumption
Tanzania	Mwanza	Lower level: 2/3	1	65+	Male	None	No delay	1 thing	Government clinic	AB suitable for UTI	Came to this clinic today			Yes antibiotic consumption
Tanzania	Mwanza	Lower level: 2/3	0	45-54	Female	Primary	No delay	1 thing	Government clinic	AB suitable for UTI	Came to this clinic today			Yes antibiotic consumption
Tanzania	Mwanza	Lower level: 2/3	0	25-34	Female	Primary	No delay
Tanzania	Mwanza	Lower level: 2/3	0	45-54	Male	Primary	No delay	1 thing	Government clinic	AB suitable for UTI	Came to this clinic today			Yes antibiotic consumption
Tanzania	Mwanza	Lower level: 2/3		45-54	Female	Primary	No delay	1 thing	Government clinic	No medicine	Came to this clinic today			No antibiotic consumption
Tanzania	Mwanza	Lower level: 2/3	0	25-34	Female	Primary	No delay	1 thing	Government clinic	AB suitable for UTI	Came to this clinic today			Yes antibiotic consumption
Tanzania	Mwanza	Lower level: 2/3	1	25-34	Female	Primary	No delay	1 thing	Government clinic	AB suitable for UTI	Came to this clinic today			Yes antibiotic consumption
Tanzania	Mwanza	Lower level: 2/3	0	35-44	Female	Secondry/high school	delay	2 things	Government clinic	AB suitable for UTI	Private clinic	AB suitable for UTI	Came to this clinic today	Yes antibiotic consumption
Tanzania	Mwanza	Lower level: 2/3	0	25-34	Female	Secondry/high school	No delay	1 thing	Government clinic	AB suitable for UTI	Came to this clinic today			Yes antibiotic consumption
Tanzania	Mwanza	Lower level: 2/3	1	<25	Female	Primary	No delay	1 thing	Government clinic	AB suitable for UTI	Came to this clinic today			Yes antibiotic consumption
Tanzania	Mwanza	Lower level: 2/3	0	25-34	Male	Primary	No delay	1 thing	Government clinic	AB suitable for UTI	Came to this clinic today			Yes antibiotic consumption
Tanzania	Mwanza	Lower level: 2/3	0	25-34	Female	Primary	No delay	1 thing	Government clinic	AB suitable for UTI	Came to this clinic today			Yes antibiotic consumption
Tanzania	Mwanza	Lower level: 2/3	0	<25	Female	Primary	No delay	1 thing	Government clinic	AB suitable for UTI	Came to this clinic today			Yes antibiotic consumption
Tanzania	Mwanza	Lower level: 2/3	0	<25	Female	Primary	No delay	1 thing	Government clinic	AB suitable for UTI	Came to this clinic today			Yes antibiotic consumption
Tanzania	Mwanza	Lower level: 2/3	1	25-34	Female	Primary	No delay	1 thing	Government clinic	AB suitable for UTI	Came to this clinic today			Yes antibiotic consumption
Tanzania	Mwanza	Lower level: 2/3	0	25-34	Female	Secondry/high school	No delay	1 thing	Government clinic	AB suitable for UTI	Came to this clinic today			Yes antibiotic consumption
Tanzania	Mwanza	Lower level: 2/3	0	35-44	Female	Secondry/high school	No delay	1 thing	Government clinic	AB suitable for UTI	Came to this clinic today			Yes antibiotic consumption
Tanzania	Mwanza	Lower level: 2/3	0	<25	Female	Secondry/high school	No delay	1 thing	Government clinic	AB suitable for UTI	Came to this clinic today			Yes antibiotic consumption
Tanzania	Mwanza	Lower level: 2/3	0	55-64	Male	Secondry/high school	No delay	1 thing	Government clinic	No medicine	Came to this clinic today			No antibiotic consumption
Tanzania	Mwanza	Lower level: 2/3	0	<25	Female	Primary	No delay	1 thing	Government clinic	AB suitable for UTI	Came to this clinic today			Yes antibiotic consumption
Tanzania	Mwanza	Lower level: 2/3	0	35-44	Female	Primary	No delay	1 thing	Government clinic	AB suitable for UTI	Came to this clinic today			Yes antibiotic consumption
Tanzania	Mwanza	Lower level: 2/3	1	<25	Female	Secondry/high school	No delay	1 thing	Government clinic	AB suitable for UTI	Came to this clinic today			Yes antibiotic consumption
Tanzania	Mwanza	Lower level: 2/3	1	25-34	Female	Primary	No delay	1 thing	Government clinic	AB suitable for UTI	Came to this clinic today			Yes antibiotic consumption
Tanzania	Mwanza	Lower level: 2/3	1	<25	Female	Primary	No delay	2 things	Self-treatment	AB suitable for UTI	Drug shop or Pharmacy	AB suitable for UTI	Came to this clinic today	Yes antibiotic consumption
Tanzania	Mwanza	Lower level: 2/3	0	45-54	Female	Primary	delay	1 thing	Drug shop or Pharmacy	AB suitable for UTI	Came to this clinic today			Yes antibiotic consumption
Tanzania	Mwanza	Lower level: 2/3	1	25-34	Female	Primary	delay	Straight to clinic	Came to this clinic today
Tanzania	Mwanza	Lower level: 2/3	0	25-34	Female	Primary	delay	1 thing	Drug shop or Pharmacy	AB suitable for UTI	Came to this clinic today			Yes antibiotic consumption
Tanzania	Mwanza	Lower level: 2/3	0	25-34	Female	Primary	No delay	1 thing	Self-treatment	No medicine	Came to this clinic today			No antibiotic consumption
Tanzania	Mwanza	Lower level: 2/3	0	25-34	Female	Primary	No delay	1 thing	Government clinic	AB suitable for UTI	Came to this clinic today			Yes antibiotic consumption
Tanzania	Mwanza	Lower level: 2/3	0	35-44	Female	Secondry/high school	No delay	1 thing	Government clinic	AB suitable for UTI	Came to this clinic today			Yes antibiotic consumption
Tanzania	Mwanza	Higher level: 4/6	0	35-44	Female	Any further/higher/tertiary qualification	No delay	1 thing	Private clinic	No medicine	Came to this clinic today			No antibiotic consumption
Tanzania	Mwanza	Higher level: 4/6	0	35-44	Female	Any further/higher/tertiary qualification	No delay	2 things	Private clinic	AB suitable for UTI	Private clinic	No medicine	Came to this clinic today	Yes antibiotic consumption
Tanzania	Mwanza	Higher level: 4/6	0	35-44	Female	Primary	No delay	2 things	Private clinic	AB suitable for UTI	Government clinic	AB suitable for UTI	Came to this clinic today	Yes antibiotic consumption
Tanzania	Mwanza	Higher level: 4/6	1	45-54	Female	Primary	No delay	3+ things	Government clinic	AB suitable for UTI	Private clinic	No medicine	Tried a third thing	Yes antibiotic consumption
Tanzania	Mwanza	Higher level: 4/6	0	35-44	Female	Any further/higher/tertiary qualification	delay	1 thing	Private clinic	No medicine	Came to this clinic today			No antibiotic consumption
Tanzania	Mwanza	Higher level: 4/6	0	25-34	Female	Any further/higher/tertiary qualification	No delay	1 thing	Private clinic	No medicine	Came to this clinic today			No antibiotic consumption
Tanzania	Mwanza	Higher level: 4/6	0	35-44	Male	Any further/higher/tertiary qualification	No delay	1 thing	Self-treatment	No medicine	Came to this clinic today			No antibiotic consumption
Tanzania	Mwanza	Higher level: 4/6	1	25-34	Female	Secondry/high school	delay
Tanzania	Mwanza	Higher level: 4/6	1	35-44	Female	Primary	delay	2 things	Private clinic	AB suitable for UTI	Private clinic	No medicine	Came to this clinic today	Yes antibiotic consumption
Tanzania	Mwanza	Higher level: 4/6	0	35-44	Female	None	delay	3+ things	Government clinic	No medicine	Self-treatment	No medicine	Tried a third thing	No antibiotic consumption
Tanzania	Mwanza	Higher level: 4/6	1	35-44	Female	Any further/higher/tertiary qualification	No delay	3+ things	Private clinic	No medicine	Self-treatment	No medicine	Tried a third thing	No antibiotic consumption
Tanzania	Mwanza	Higher level: 4/6	1	35-44	Female	Any further/higher/tertiary qualification	No delay	1 thing	Private clinic	Other AB	Came to this clinic today			Yes antibiotic consumption
Tanzania	Mwanza	Higher level: 4/6	0	<25	Female	Secondry/high school	No delay	2 things	Private clinic	No medicine	Government clinic	No medicine	Came to this clinic today	No antibiotic consumption
Tanzania	Mwanza	Higher level: 4/6	0	<25	Female	Primary	delay	2 things	Private clinic	AB suitable for UTI	Private clinic	AB suitable for UTI	Came to this clinic today	Yes antibiotic consumption
Tanzania	Mwanza	Higher level: 4/6	0	25-34	Female	Secondry/high school	No delay	3+ things	Self-treatment	No medicine	Private clinic	AB suitable for UTI	Tried a third thing	Yes antibiotic consumption
Tanzania	Mwanza	Higher level: 4/6	1	35-44	Female	Primary	No delay	2 things	Government clinic	AB suitable for UTI	Private clinic	AB suitable for UTI	Came to this clinic today	Yes antibiotic consumption
Tanzania	Mwanza	Lower level: 2/3	1	45-54	Female	Secondry/high school	No delay	2 things	Drug shop or Pharmacy	AB suitable for UTI	Government clinic	AB suitable for UTI	Came to this clinic today	Yes antibiotic consumption
Tanzania	Mwanza	Lower level: 2/3	0	35-44	Male	Primary	delay	3+ things	Government clinic	No medicine	Government clinic	No medicine	Tried a third thing	No antibiotic consumption
Tanzania	Mwanza	Lower level: 2/3	0	65+	Male	Primary	delay	3+ things	Private clinic	No medicine	Government clinic	No medicine	Tried a third thing	No antibiotic consumption
Tanzania	Mwanza	Lower level: 2/3	0	<25	Female	None	delay	3+ things	Drug shop or Pharmacy	No medicine	Government clinic	Other medicine	Tried a third thing	No antibiotic consumption
Tanzania	Mwanza	Lower level: 2/3	1	65+	Male	None	No delay	3+ things	Government clinic	No medicine	Government clinic	No medicine	Tried a third thing	No antibiotic consumption
Tanzania	Mwanza	Lower level: 2/3	0	55-64	Female	None	delay	3+ things	Government clinic	AB suitable for UTI	Government clinic	No medicine	Tried a third thing	Yes antibiotic consumption
Tanzania	Mwanza	Lower level: 2/3	0	25-34	Male	Primary	delay	3+ things	Private clinic	No medicine	Drug shop or Pharmacy	No medicine	Tried a third thing	No antibiotic consumption
[truncated: 4,609 more rows]
